# Supplementary material for: Estimating mouthing exposure to chemicals in children’s products
Source: J Expo Sci Environ Epidemiol. 2021 Jun 29;32(1):94–102. doi: 10.1038/s41370-021-00354-0 (PMC8770116; doi:10.1038/s41370-021-00354-0)
Supplement: Supplementary file 2 — Supporting Information [file 41370_2021_354_MOESM2_ESM.xlsm]

## Sheet: Readme
	Supporting Information, Section S-11 - Mouthing Model [built 24-FEB-2021]
	Test version for distribution at educational and professional training courses
	Team
	Nicolo Aurisano		DTU Management Engineering, Technical University of Denmark							niau@dtu.dk
	Peter Fantke		DTU Management Engineering, Technical University of Denmark						+45 452 544 52	pefan@dtu.dk
	Lei Huang		Center for Risk Science and Communication, University of Michigan, USA						+1 734 764 31 88	huanglei@umich.edu
	Olivier Jolliet		Center for Risk Science and Communication, University of Michigan, USA						+1 734 647 03 94	ojolliet@umich.edu
	How to use the model
	For a single chemical
	1) Identify a record from the sheet "Chemical-material Database", or create a new record in this sheet on or after row 440.
		If you create a new record, enter in column H of the " Chemical-material Database" the toy type, whose characteristics are further defined in the "Product data" sheet
		Enter in column I of the " Chemical-material Database" the Chemical mass fraction in product
	2) Go to the sheet "Run", enter the record's ID number in cell D4.
	3) Results are displayed in sheet "Run" rows 10-17.
	For batch run
	1) Identify or create a series of records in the sheet "Chemical-material Database"; note the starting row number and the ending row number.
	2) Go to sheet "Batch run", enter the starting row number in cell C2, and the ending row number in cell D2.
	3) In sheet "Batch run", enter the starting row number on which you want to save the batch results in cell C3 (by default it starts to store the batch results on row 15).
	4) Click the botton "Calculate and save all" (need to enable macros), batch results will be generated.

## Sheet: Run
		USER INPUTS
		Database ID	1	Enter an ID from the "Chemical-material Database" sheet
		CAS	28553-12-0
		Chemical name	DINP
		Product ID	FC.TOY.00002
		Product running	PVC - toy - phthalates - 1 (Teether)
		RESULTS SUMMARY
		Mechanistic material-saliva migration model
		Fraction migrated to saliva	0.000158569
		Model applicability	inside AD	AD: applicability domain
		Estimated migration rate	3.65898	µg/10cm2/min
		Regression-based model
		Estimated migration rate	1.57873	µg/10cm2/min
		DETAILED INPUT DATA
		Chemical properties
		Molecular weight (MW)	418.6	g/mol
		logKow	9.37
		Children's product properties
		Material	PVC - toy - phthalates - 1
		Thickness (d_p)	0.3	cm
		Contact area (A)	10	cm2
		Volume	3	cm3
		Product mass	3.9	g
		Initial chemical mass fraction in product	0.355
		Initial chemical mass	1.3845	g
		Saliva medium properties
		Medium	Saliva and mouth
		EtOH-eq (EtOH_eq)	50	%
		Volume of saliva	50	cm3
		Scenario properties
		Temperature of contact (T)	37	°C
		Duration of contact (t_contact)	60	min
		CALCULATED PARAMETERS
		Diffusion coefficient (Dp)	3.21645e-11	cm2/s
		Material-saliva partition coefficient (Kms)	93766.2
		UNIT CONVERSION FACTORS
		m2 to cm2	10000	cm2/m2
		g to µg	1000000	µg/g
		hr to min	60	min/hr
		10cm2 to cm2	10	cm2/10cm2

## Sheet: Batch run
	Sheet	Start line	Stop line
Input data range	Chemical-material Database	3	10	←Input here first
Output range	Batch run	15		←Input here first
Current selection										Mechanistic model			Regression model
Database ID	CAS	Chemical name	Product	EtOH-eq (%)(v/v)	Dp	Kms	MW	logKow	Initial chemical mass fraction	Fration migrated to saliva	Model applicability	Estimated migration rate	Estimated migration rate
					(cm2/s)		(g/mol)					(µg/10cm2/min)	(µg/10cm2/min)
1	28553-12-0	DINP	PVC - toy - phthalates - 1 (Teether)	50	3.21645e-11	93766.2	418.6	9.37	0.355	0.000158569	inside AD	3.65898	1.57873
All results										Mechanistic model			Regression model
Database ID	CAS	Chemical name	Product	EtOH-eq (%)(v/v)	Dp	Kms	MW	logKow	Initial chemical mass fraction	Fration migrated to saliva	Model applicability	Estimated migration rate	Estimated migration rate
					(cm2/s)		(g/mol)					(µg/10cm2/min)	(µg/10cm2/min)

## Sheet: Chemical-material database
ID	CAS	Chemical Name	SMILES	Chemical group	MW	logKow	Product.ID	Chemical mass fraction in product	Duration of contact
					(g/mol)	(OPERA estimates)			(min)
1	28553-12-0	DINP		Phthalates	418.6	9.37	FC.TOY.00002	0.355	60
2	28553-12-0	DINP		Phthalates	418.6	9.37	FC.TOY.00002	0.394	60
3	28553-12-0	DINP		Phthalates	418.6	9.37	FC.TOY.00002	0.294	60
4	28553-12-0	DINP		Phthalates	418.6	9.37	FC.TOY.00002	0.253	60
5	28553-12-0	DINP		Phthalates	418.6	9.37	FC.TOY.00002	0.293	60
6	28553-12-0	DINP		Phthalates	418.6	9.37	FC.TOY.00002	0.359	60
7	28553-12-0	DINP		Phthalates	418.6	9.37	FC.TOY.00002	0.222	60
8	28553-12-0	DINP		Phthalates	418.6	9.37	FC.TOY.00002	0.393	60
9	28553-12-0	DINP		Phthalates	418.6	9.37	FC.TOY.00002	0.342	60
10	28553-12-0	DINP		Phthalates	418.6	9.37	FC.TOY.00002	0.29	60
11	28553-12-0	DINP		Phthalates	418.6	9.37	FC.TOY.00002	0.364	60
12	28553-12-0	DINP		Phthalates	418.6	9.37	FC.TOY.00002	0.289	60
13	28553-12-0	DINP		Phthalates	418.6	9.37	FC.TOY.00002	0.275	60
14	28553-12-0	DINP		Phthalates	418.6	9.37	FC.TOY.00002	0.274	60
15	28553-12-0	DINP		Phthalates	418.6	9.37	FC.TOY.00002	0.323	60
16	28553-12-0	DINP		Phthalates	418.6	9.37	FC.TOY.00002	0.357	60
17	28553-12-0	DINP		Phthalates	418.6	9.37	FC.TOY.00002	0.318	60
18	28553-12-0	DINP		Phthalates	418.6	9.37	FC.TOY.00002	0.328	60
19	28553-12-0	DINP		Phthalates	418.6	9.37	FC.TOY.00002	0.266	60
20	28553-12-0	DINP		Phthalates	418.6	9.37	FC.TOY.00002	0.195	60
21	28553-12-0	DINP		Phthalates	418.6	9.37	FC.TOY.00002	0.268	60
22	28553-12-0	DINP		Phthalates	418.6	9.37	FC.TOY.00002	0.322	60
23	28553-12-0	DINP		Phthalates	418.6	9.37	FC.TOY.00002	0.129	60
24	28553-12-0	DINP		Phthalates	418.6	9.37	FC.TOY.00002	0.3	60
25	117-81-7	DEHP		Phthalates	390.6	7.65845	FC.TOY.00002	0.3734	60
26	117-81-7	DEHP		Phthalates	390.6	7.65845	FC.TOY.00002	0.2211	60
27	117-81-7	DEHP		Phthalates	390.6	7.65845	FC.TOY.00002	0.2286	60
28	28553-12-0	DINP		Phthalates	418.6	9.37	FC.TOY.00002	0.29	60
29	28553-12-0	DINP		Phthalates	418.6	9.37	FC.TOY.00002	0.3	60
30	117-81-7	DEHP		Phthalates	390.6	7.65845	FC.TOY.00002	0.03	60
31	28553-12-0	DINP		Phthalates	418.6	9.37	FC.TOY.00002	0.32	60
32	28553-12-0	DINP		Phthalates	418.6	9.37	FC.TOY.00002	0.33	60
33	28553-12-0	DINP		Phthalates	418.6	9.37	FC.TOY.00002	0.37	60
34	28553-12-0	DINP		Phthalates	418.6	9.37	FC.TOY.00002	0.37	60
35	28553-12-0	DINP		Phthalates	418.6	9.37	FC.TOY.00002	0.37	60
36	117-81-7	DEHP		Phthalates	390.6	7.65845	FC.TOY.00002	0.38	60
37	28553-12-0	DINP		Phthalates	418.6	9.37	FC.TOY.00002	0.38	60
38	117-81-7	DEHP		Phthalates	390.6	7.65845	FC.TOY.00002	0.39	60
39	28553-12-0	DINP		Phthalates	418.6	9.37	FC.TOY.00002	0.42	60
40	28553-12-0	DINP		Phthalates	418.6	9.37	FC.TOY.00002	0.43	60
41	28553-12-0	DINP		Phthalates	418.6	9.37	FC.TOY.00002	0.45	60
42	28553-12-0	DINP		Phthalates	418.6	9.37	FC.TOY.00002	0.45	60
43	117-81-7	DEHP		Phthalates	390.6	7.65845	FC.TOY.00002	0.44	60
44	28553-12-0	DINP		Phthalates	418.6	9.37	FC.TOY.00002	0.16	60
45	28553-12-0	DINP		Phthalates	418.6	9.37	FC.TOY.00002	0.27	60
46	28553-12-0	DINP		Phthalates	418.6	9.37	FC.TOY.00002	0.28	60
47	28553-12-0	DINP		Phthalates	418.6	9.37	FC.TOY.00002	0.34	60
48	28553-12-0	DINP		Phthalates	418.6	9.37	FC.TOY.00002	0.33	60
49	28553-12-0	DINP		Phthalates	418.6	9.37	FC.TOY.00002	0.36	60
50	28553-12-0	DINP		Phthalates	418.6	9.37	FC.TOY.00002	0.4	60
51	28553-12-0	DINP		Phthalates	418.6	9.37	FC.TOY.00002	0.42	60
52	28553-12-0	DINP		Phthalates	418.6	9.37	FC.TOY.00002	0.45	60
53	28553-12-0	DINP		Phthalates	418.6	9.37	FC.TOY.00002	0.3	60
54	28553-12-0	DINP		Phthalates	418.6	9.37	FC.TOY.00002	0.34	60
55	28553-12-0	DINP		Phthalates	418.6	9.37	FC.TOY.00002	0.31	60
56	117-81-7	DEHP		Phthalates	390.6	7.65845	FC.TOY.00002	0.37	60
57	117-81-7	DEHP		Phthalates	390.6	7.65845	FC.TOY.00002	0.41	60
58	28553-12-0	DINP		Phthalates	418.6	9.37	FC.TOY.00002	0.31	60
59	117-81-7	DEHP		Phthalates	390.6	7.65845	FC.TOY.00002	0.33	60
60	117-81-7	DEHP		Phthalates	390.6	7.65845	FC.TOY.00002	0.36	60
61	117-81-7	DEHP		Phthalates	390.6	7.65845	FC.TOY.00002	0.37	60
62	117-81-7	DEHP		Phthalates	390.6	7.65845	FC.TOY.00002	0.37	60
63	28553-12-0	DINP		Phthalates	418.6	9.37	FC.TOY.00002	0.36	60
64	28553-12-0	DINP		Phthalates	418.6	9.37	FC.TOY.00002	0.39	60
65	28553-12-0	DINP		Phthalates	418.6	9.37	FC.TOY.00002	0.44	60
66	28553-12-0	DINP		Phthalates	418.6	9.37	FC.TOY.00002	0.45	60
67	117-81-7	DEHP		Phthalates	390.6	7.65845	FC.TOY.00002	0.07	60
68	117-81-7	DEHP		Phthalates	390.6	7.65845	FC.TOY.00002	0.34	60
69	28553-12-0	DINP		Phthalates	418.6	9.37	FC.TOY.00002	0.35	60
70	117-81-7	DEHP		Phthalates	390.6	7.65845	FC.TOY.00002	0.34	60
71	28553-12-0	DINP		Phthalates	418.6	9.37	FC.TOY.00002	0.23	60
72	28553-12-0	DINP		Phthalates	418.6	9.37	FC.TOY.00002	0.27	60
73	28553-12-0	DINP		Phthalates	418.6	9.37	FC.TOY.00002	0.39	60
74	28553-12-0	DINP		Phthalates	418.6	9.37	FC.TOY.00002	0.152	60
75	28553-12-0	DINP		Phthalates	418.6	9.37	FC.TOY.00002	0.248	60
76	28553-12-0	DINP		Phthalates	418.6	9.37	FC.TOY.00002	0.38	60
77	28553-12-0	DINP		Phthalates	418.6	9.37	FC.TOY.00002	0.451	60
78	26761-40-0	DIDP		Phthalates	446.7	10.36	FC.TOY.00002	0.248	60
79	26761-40-0	DIDP		Phthalates	446.7	10.36	FC.TOY.00002	0.389	60
80	26761-40-0	DIDP		Phthalates	446.7	10.36	FC.TOY.00002	0.451	60
81	117-81-7	DEHP		Phthalates	390.6	7.65845	FC.TOY.00002	0.248	60
82	117-81-7	DEHP		Phthalates	390.6	7.65845	FC.TOY.00002	0.366	60
83	117-81-7	DEHP		Phthalates	390.6	7.65845	FC.TOY.00002	0.38	60
84	117-81-7	DEHP		Phthalates	390.6	7.65845	FC.TOY.00002	0.451	60
85	85-68-7	BBP		Phthalates	312.4	4.46009	FC.TOY.00002	0.248	60
86	85-68-7	BBP		Phthalates	312.4	4.46009	FC.TOY.00002	0.348	60
87	85-68-7	BBP		Phthalates	312.4	4.46009	FC.TOY.00002	0.38	60
88	85-68-7	BBP		Phthalates	312.4	4.46009	FC.TOY.00002	0.451	60
89	84-74-2	DBP		Phthalates	278.34	4.5098	FC.TOY.00002	0.248	60
90	84-74-2	DBP		Phthalates	278.34	4.5098	FC.TOY.00002	0.345	60
91	84-74-2	DBP		Phthalates	278.34	4.5098	FC.TOY.00002	0.38	60
92	84-74-2	DBP		Phthalates	278.34	4.5098	FC.TOY.00002	0.451	60
93	6846-50-0	TXIB		Phthalates	286.41	4.77744	FC.TOY.00002	0.0216	60
94	6846-50-0	TXIB		Phthalates	286.41	4.77744	FC.TOY.00002	0.0255	60
95	6846-50-0	TXIB		Phthalates	286.41	4.77744	FC.TOY.00002	0.0333	60
96	6846-50-0	TXIB		Phthalates	286.41	4.77744	FC.TOY.00002	0.0573	60
97	6846-50-0	TXIB		Phthalates	286.41	4.77744	FC.TOY.00002	0.0614	60
98	6846-50-0	TXIB		Phthalates	286.41	4.77744	FC.TOY.00002	0.0639	60
99	6846-50-0	TXIB		Phthalates	286.41	4.77744	FC.TOY.00002	0.1119	60
100	6846-50-0	TXIB		Phthalates	286.41	4.77744	FC.TOY.00002	0.1897	60
101	6422-86-2	DEHT or DOTP		Phthalates	390.6	7.69707	FC.TOY.00002	0.0246	60
102	6422-86-2	DEHT or DOTP		Phthalates	390.6	7.69707	FC.TOY.00002	0.0859	60
103	6422-86-2	DEHT or DOTP		Phthalates	390.6	7.69707	FC.TOY.00002	0.0916	60
104	6422-86-2	DEHT or DOTP		Phthalates	390.6	7.69707	FC.TOY.00002	0.1012	60
105	6422-86-2	DEHT or DOTP		Phthalates	390.6	7.69707	FC.TOY.00002	0.1095	60
106	6422-86-2	DEHT or DOTP		Phthalates	390.6	7.69707	FC.TOY.00002	0.2065	60
107	6422-86-2	DEHT or DOTP		Phthalates	390.6	7.69707	FC.TOY.00002	0.2339	60
108	6422-86-2	DEHT or DOTP		Phthalates	390.6	7.69707	FC.TOY.00002	0.2436	60
109	6422-86-2	DEHT or DOTP		Phthalates	390.6	7.69707	FC.TOY.00002	0.2546	60
110	6422-86-2	DEHT or DOTP		Phthalates	390.6	7.69707	FC.TOY.00002	0.3271	60
111	6422-86-2	DEHT or DOTP		Phthalates	390.6	7.69707	FC.TOY.00002	0.3507	60
112	6422-86-2	DEHT or DOTP		Phthalates	390.6	7.69707	FC.TOY.00002	0.3694	60
113	6422-86-2	DEHT or DOTP		Phthalates	390.6	7.69707	FC.TOY.00002	0.5792	60
114	77-90-7	ATBC		Phthalates	402.5	2.49153	FC.TOY.00002	0.048	60
115	77-90-7	ATBC		Phthalates	402.5	2.49153	FC.TOY.00002	0.0621	60
116	77-90-7	ATBC		Phthalates	402.5	2.49153	FC.TOY.00002	0.0675	60
117	77-90-7	ATBC		Phthalates	402.5	2.49153	FC.TOY.00002	0.0742	60
118	77-90-7	ATBC		Phthalates	402.5	2.49153	FC.TOY.00002	0.0757	60
119	77-90-7	ATBC		Phthalates	402.5	2.49153	FC.TOY.00002	0.0759	60
120	77-90-7	ATBC		Phthalates	402.5	2.49153	FC.TOY.00002	0.0788	60
121	77-90-7	ATBC		Phthalates	402.5	2.49153	FC.TOY.00002	0.093	60
122	77-90-7	ATBC		Phthalates	402.5	2.49153	FC.TOY.00002	0.1074	60
123	77-90-7	ATBC		Phthalates	402.5	2.49153	FC.TOY.00002	0.1182	60
124	77-90-7	ATBC		Phthalates	402.5	2.49153	FC.TOY.00002	0.1304	60
125	77-90-7	ATBC		Phthalates	402.5	2.49153	FC.TOY.00002	0.1316	60
126	77-90-7	ATBC		Phthalates	402.5	2.49153	FC.TOY.00002	0.1528	60
127	77-90-7	ATBC		Phthalates	402.5	2.49153	FC.TOY.00002	0.2583	60
128	77-90-7	ATBC		Phthalates	402.5	2.49153	FC.TOY.00002	0.2676	60
129	77-90-7	ATBC		Phthalates	402.5	2.49153	FC.TOY.00002	0.3163	60
130	77-90-7	ATBC		Phthalates	402.5	2.49153	FC.TOY.00002	0.3328	60
131	77-90-7	ATBC		Phthalates	402.5	2.49153	FC.TOY.00002	0.4292	60
132	474919-59-0	DINCH		Phthalates	424.7	9.82	FC.TOY.00002	0.1164	60
133	474919-59-0	DINCH		Phthalates	424.7	9.82	FC.TOY.00002	0.1437	60
134	474919-59-0	DINCH		Phthalates	424.7	9.82	FC.TOY.00002	0.144	60
135	474919-59-0	DINCH		Phthalates	424.7	9.82	FC.TOY.00002	0.151	60
136	474919-59-0	DINCH		Phthalates	424.7	9.82	FC.TOY.00002	0.1539	60
137	474919-59-0	DINCH		Phthalates	424.7	9.82	FC.TOY.00002	0.1837	60
138	474919-59-0	DINCH		Phthalates	424.7	9.82	FC.TOY.00002	0.1847	60
139	474919-59-0	DINCH		Phthalates	424.7	9.82	FC.TOY.00002	0.1955	60
140	474919-59-0	DINCH		Phthalates	424.7	9.82	FC.TOY.00002	0.21	60
141	474919-59-0	DINCH		Phthalates	424.7	9.82	FC.TOY.00002	0.2222	60
142	474919-59-0	DINCH		Phthalates	424.7	9.82	FC.TOY.00002	0.2527	60
143	41318-75-6	BDE 28		Flame retardants (PVC)	406.89	5.96011	FC.TOY.00011	9.9e-09	15
144	5436-43-1	BDE 47		Flame retardants (PVC)	485.79	6.62986	FC.TOY.00011	4.48e-08	15
145	189084-64-8	BDE 100	c1cc(c(cc1Br)Br)Oc2c(cc(cc2Br)Br)Br	Flame retardants (PVC)	564.7	7.26183	FC.TOY.00011	1.02e-08	15
146	60348-60-9	BDE 99		Flame retardants (PVC)	564.7	7.35518	FC.TOY.00011	5.5e-08	15
147	182677-30-1	BDE 138		Flame retardants (PVC)	643.6	7.70026	FC.TOY.00011	3.017e-06	15
148	68631-49-2	BDE 153	c1c(c(cc(c1Br)Br)Br)Oc2cc(c(cc2Br)Br)Br	Flame retardants (PVC)	643.6	7.76565	FC.TOY.00011	1.66e-06	15
149	207122-15-4	BDE 154		Flame retardants (PVC)	643.6	7.75441	FC.TOY.00011	1.71e-07	15
150	207122-16-5	BDE 183		Flame retardants (PVC)	722.5	8.22027	FC.TOY.00011	1.065e-05	15
151	446255-39-6	BDE 196	BrC1=CC(Br)=C(OC2=CC(Br)=C(Br)C(Br)=C2Br)C(Br)=C1Br	Flame retardants (PVC)	801.4	8.47227	FC.TOY.00011	1.19e-06	15
152	117964-21-3	BDE 197	BrC1=CC(Br)=C(OC2=C(Br)C(Br)=C(Br)C=C2Br)C(Br)=C1Br	Flame retardants (PVC)	801.4	8.30922	FC.TOY.00011	2.165e-06	15
153	337513-72-1	BDE 203	BrC1=CC(Br)=C(Br)C=C1OC1=C(Br)C(Br)=C(Br)C(Br)=C1Br	Flame retardants (PVC)	801.4	8.56312	FC.TOY.00011	2.752e-06	15
154	63387-28-0	BDE 206	BrC1=CC(OC2=C(Br)C(Br)=C(Br)C(Br)=C2Br)=C(Br)C(Br)=C1Br	Flame retardants (PVC)	880.3	7.83207	FC.TOY.00011	5.577e-06	15
155	437701-79-6	BDE 207	BrC1=CC(Br)=C(Br)C(Br)=C1OC1=C(Br)C(Br)=C(Br)C(Br)=C1Br	Flame retardants (PVC)	880.3	7.84633	FC.TOY.00011	3.159e-06	15
156	63936-56-1	BDE 208		Flame retardants (PVC)	880.3	11	FC.TOY.00011	9.7e-07	15
157	84852-53-9	DBDPE		Flame retardants (PVC)	971.2	7.50703	FC.TOY.00011	5.93e-06	15
158	37853-59-1	BTBPE		Flame retardants (PVC)	687.6	7.58509	FC.TOY.00011	6.567e-06	15
159	60348-60-9	BDE 99		Flame retardants (PVC)	564.7	7.35518	FC.TOY.00012	5e-08	60
160	207122-16-5	BDE 183		Flame retardants (PVC)	722.5	8.22027	FC.TOY.00012	5e-08	60
161	207122-16-5	BDE 183		Flame retardants (PVC)	722.5	8.22027	FC.TOY.00012	2.6e-07	60
162	68631-49-2	BDE 153		Flame retardants (PVC)	643.6	7.76565	FC.TOY.00012	4e-08	60
163	1163-19-5	decaBDE		Flame retardants (PVC)	959.171	7.72	FC.TOY.00012	1.91e-05	60
164	99-76-3	Methylparaben		Parabens	152.15	1.92102	FC.TOY.00006	0.000506	60
165	99-76-3	Methylparaben		Parabens	152.15	1.92102	FC.TOY.00006	0.000258	60
166	99-76-3	Methylparaben		Parabens	152.15	1.92102	FC.TOY.00006	0.000269	60
167	99-76-3	Methylparaben		Parabens	152.15	1.92102	FC.TOY.00006	0.000341	60
168	94-13-3	Propylparaben		Parabens	180.21	2.83069	FC.TOY.00006	0.000736	60
169	94-13-3	Propylparaben		Parabens	180.21	2.83069	FC.TOY.00006	0.000376	60
170	94-13-3	Propylparaben		Parabens	180.21	2.83069	FC.TOY.00006	9.5e-05	60
171	556-67-2	D4		Methylsiloxanes	296.61	6.84455	FC.TOY.00007	1.46e-06	60
172	541-02-6	D5		Methylsiloxanes	370.77	8.00837	FC.TOY.00007	3.23e-06	60
173	540-97-6	D6		Methylsiloxanes	444.92	8.95142	FC.TOY.00007	5.66e-06	60
174	141-63-9	L5		Methylsiloxanes	384.84	7.82754	FC.TOY.00007	8.4e-08	60
175	107-52-8	L6		Methylsiloxanes	458.99	7.92067	FC.TOY.00007	3e-08	60
176	541-01-5	L7		Methylsiloxanes	533.1	7.74949	FC.TOY.00007	1.45e-06	60
177	556-69-4	L8		Methylsiloxanes	685.4	8.02287	FC.TOY.00007	2.63e-06	60
178	2652-13-3	L9		Methylsiloxanes	681.5	7.99383	FC.TOY.00007	9.89e-07	60
179	556-70-7	L10		Methylsiloxanes	755.6	7.97335	FC.TOY.00007	4.17e-06	60
180	107-53-9	L11		Methylsiloxanes	829.8	7.37706	FC.TOY.00007	5.61e-06	60
181	2471-08-1	L12	C[Si](C)(C)O[Si](C)(C)O[Si](C)(C)O[Si](C)(C)O[Si](C)(C)O[Si](C)(C)O[Si](C)(C)O[Si](C)(C)O[Si](C)(C)O[Si](C)(C)O[Si](C)(C)O[Si](C)(C)C	Methylsiloxanes	903.9	7.82923	FC.TOY.00007	4.87e-06	60
182	2471-09-2	L13	C[Si](C)(C)O[Si](C)(C)O[Si](C)(C)O[Si](C)(C)O[Si](C)(C)O[Si](C)(C)O[Si](C)(C)O[Si](C)(C)O[Si](C)(C)O[Si](C)(C)O[Si](C)(C)O[Si](C)(C)O[Si](C)(C)C	Methylsiloxanes	978.1	5.90038	FC.TOY.00007	5.13e-06	60
183	2471-10-5	L14	C[Si](C)(C)O[Si](C)(C)O[Si](C)(C)O[Si](C)(C)O[Si](C)(C)O[Si](C)(C)O[Si](C)(C)O[Si](C)(C)O[Si](C)(C)O[Si](C)(C)O[Si](C)(C)O[Si](C)(C)O[Si](C)(C)O[Si](C)(C)C	Methylsiloxanes	1052.23	5.91483	FC.TOY.00007	9.64e-06	60
184	2471-11-6	L15	C[Si](C)(C)O[Si](C)(C)O[Si](C)(C)O[Si](C)(C)O[Si](C)(C)O[Si](C)(C)O[Si](C)(C)O[Si](C)(C)O[Si](C)(C)O[Si](C)(C)O[Si](C)(C)O[Si](C)(C)O[Si](C)(C)O[Si](C)(C)O[Si](C)(C)C	Methylsiloxanes	1125	5.92601	FC.TOY.00007	2.22e-05	60
185	36938-50-8	L16	C[Si](C)(C)O[Si](C)(C)O[Si](C)(C)O[Si](C)(C)O[Si](C)(C)O[Si](C)(C)O[Si](C)(C)O[Si](C)(C)O[Si](C)(C)O[Si](C)(C)O[Si](C)(C)O[Si](C)(C)O[Si](C)(C)O[Si](C)(C)O[Si](C)(C)O[Si](C)(C)C	Methylsiloxanes	1200.5	5.93464	FC.TOY.00007	1.21e-05	60
186	556-67-2	D4		Methylsiloxanes	296.61	6.84455	FC.TOY.00007	3.12e-07	60
187	541-02-6	D5		Methylsiloxanes	370.77	8.00837	FC.TOY.00007	3.26e-06	60
188	540-97-6	D6		Methylsiloxanes	444.92	8.95142	FC.TOY.00007	4.96e-06	60
189	141-63-9	L5		Methylsiloxanes	384.84	7.82754	FC.TOY.00007	2e-08	60
190	107-52-8	L6		Methylsiloxanes	458.99	7.92067	FC.TOY.00007	5.1e-08	60
191	541-01-5	L7		Methylsiloxanes	533.1	7.74949	FC.TOY.00007	2.16e-06	60
192	556-69-4	L8		Methylsiloxanes	685.4	8.02287	FC.TOY.00007	5.99e-06	60
193	2652-13-3	L9		Methylsiloxanes	681.5	7.99383	FC.TOY.00007	5.18e-06	60
194	556-70-7	L10		Methylsiloxanes	755.6	7.97335	FC.TOY.00007	6.96e-06	60
195	107-53-9	L11		Methylsiloxanes	829.8	7.37706	FC.TOY.00007	1.01e-05	60
196	2471-08-1	L12	C[Si](C)(C)O[Si](C)(C)O[Si](C)(C)O[Si](C)(C)O[Si](C)(C)O[Si](C)(C)O[Si](C)(C)O[Si](C)(C)O[Si](C)(C)O[Si](C)(C)O[Si](C)(C)O[Si](C)(C)C	Methylsiloxanes	903.9	7.82923	FC.TOY.00007	9.11e-06	60
197	2471-09-2	L13	C[Si](C)(C)O[Si](C)(C)O[Si](C)(C)O[Si](C)(C)O[Si](C)(C)O[Si](C)(C)O[Si](C)(C)O[Si](C)(C)O[Si](C)(C)O[Si](C)(C)O[Si](C)(C)O[Si](C)(C)O[Si](C)(C)C	Methylsiloxanes	978.1	5.90038	FC.TOY.00007	9.24e-06	60
198	2471-10-5	L14	C[Si](C)(C)O[Si](C)(C)O[Si](C)(C)O[Si](C)(C)O[Si](C)(C)O[Si](C)(C)O[Si](C)(C)O[Si](C)(C)O[Si](C)(C)O[Si](C)(C)O[Si](C)(C)O[Si](C)(C)O[Si](C)(C)O[Si](C)(C)C	Methylsiloxanes	1052.23	5.91483	FC.TOY.00007	9.52e-06	60
199	2471-11-6	L15	C[Si](C)(C)O[Si](C)(C)O[Si](C)(C)O[Si](C)(C)O[Si](C)(C)O[Si](C)(C)O[Si](C)(C)O[Si](C)(C)O[Si](C)(C)O[Si](C)(C)O[Si](C)(C)O[Si](C)(C)O[Si](C)(C)O[Si](C)(C)O[Si](C)(C)C	Methylsiloxanes	1125	5.92601	FC.TOY.00007	2.06e-05	60
200	36938-50-8	L16	C[Si](C)(C)O[Si](C)(C)O[Si](C)(C)O[Si](C)(C)O[Si](C)(C)O[Si](C)(C)O[Si](C)(C)O[Si](C)(C)O[Si](C)(C)O[Si](C)(C)O[Si](C)(C)O[Si](C)(C)O[Si](C)(C)O[Si](C)(C)O[Si](C)(C)O[Si](C)(C)C	Methylsiloxanes	1200.5	5.93464	FC.TOY.00007	1.82e-05	60
201	556-67-2	D4		Methylsiloxanes	296.61	6.84455	FC.TOY.00007	1.43e-07	60
202	541-02-6	D5		Methylsiloxanes	370.77	8.00837	FC.TOY.00007	5.15e-07	60
203	540-97-6	D6		Methylsiloxanes	444.92	8.95142	FC.TOY.00007	1.24e-06	60
204	141-63-9	L5		Methylsiloxanes	384.84	7.82754	FC.TOY.00007	7e-09	60
205	107-52-8	L6		Methylsiloxanes	458.99	7.92067	FC.TOY.00007	5e-09	60
206	541-01-5	L7		Methylsiloxanes	533.1	7.74949	FC.TOY.00007	2.02e-07	60
207	556-69-4	L8		Methylsiloxanes	685.4	8.02287	FC.TOY.00007	4.82e-07	60
208	2652-13-3	L9		Methylsiloxanes	681.5	7.99383	FC.TOY.00007	3.57e-07	60
209	556-70-7	L10		Methylsiloxanes	755.6	7.97335	FC.TOY.00007	8.91e-07	60
210	107-53-9	L11		Methylsiloxanes	829.8	7.37706	FC.TOY.00007	1.51e-07	60
211	2471-08-1	L12	C[Si](C)(C)O[Si](C)(C)O[Si](C)(C)O[Si](C)(C)O[Si](C)(C)O[Si](C)(C)O[Si](C)(C)O[Si](C)(C)O[Si](C)(C)O[Si](C)(C)O[Si](C)(C)O[Si](C)(C)C	Methylsiloxanes	903.9	7.82923	FC.TOY.00007	6.94e-07	60
212	2471-09-2	L13	C[Si](C)(C)O[Si](C)(C)O[Si](C)(C)O[Si](C)(C)O[Si](C)(C)O[Si](C)(C)O[Si](C)(C)O[Si](C)(C)O[Si](C)(C)O[Si](C)(C)O[Si](C)(C)O[Si](C)(C)O[Si](C)(C)C	Methylsiloxanes	978.1	5.90038	FC.TOY.00007	5.91e-07	60
213	2471-10-5	L14	C[Si](C)(C)O[Si](C)(C)O[Si](C)(C)O[Si](C)(C)O[Si](C)(C)O[Si](C)(C)O[Si](C)(C)O[Si](C)(C)O[Si](C)(C)O[Si](C)(C)O[Si](C)(C)O[Si](C)(C)O[Si](C)(C)O[Si](C)(C)C	Methylsiloxanes	1052.23	5.91483	FC.TOY.00007	1.04e-06	60
214	2471-11-6	L15	C[Si](C)(C)O[Si](C)(C)O[Si](C)(C)O[Si](C)(C)O[Si](C)(C)O[Si](C)(C)O[Si](C)(C)O[Si](C)(C)O[Si](C)(C)O[Si](C)(C)O[Si](C)(C)O[Si](C)(C)O[Si](C)(C)O[Si](C)(C)O[Si](C)(C)C	Methylsiloxanes	1125	5.92601	FC.TOY.00007	2.81e-06	60
215	36938-50-8	L16	C[Si](C)(C)O[Si](C)(C)O[Si](C)(C)O[Si](C)(C)O[Si](C)(C)O[Si](C)(C)O[Si](C)(C)O[Si](C)(C)O[Si](C)(C)O[Si](C)(C)O[Si](C)(C)O[Si](C)(C)O[Si](C)(C)O[Si](C)(C)O[Si](C)(C)O[Si](C)(C)C	Methylsiloxanes	1200.5	5.93464	FC.TOY.00007	2.31e-06	60
216	41318-75-6	BDE 28		Flame retardants (PP)	406.89	5.96011	FC.TOY.00005	2.5e-06	15
217	5436-43-1	BDE 47		Flame retardants (PP)	485.79	6.62986	FC.TOY.00005	0.000245	15
218	189084-61-5	BDE 66		Flame retardants (PP)	485.79	6.47404	FC.TOY.00005	4.6e-06	15
219	60348-60-9	BDE 99		Flame retardants (PP)	564.7	7.35518	FC.TOY.00005	0.00032	15
220	189084-64-8	BDE 100	c1cc(c(cc1Br)Br)Oc2c(cc(cc2Br)Br)Br	Flame retardants (PP)	564.7	7.26183	FC.TOY.00005	6.6e-05	15
221	182346-21-0	BDE 85	c1cc(c(cc1Br)Br)Oc2ccc(c(c2Br)Br)Br	Flame retardants (PP)	564.69	7.36998	FC.TOY.00005	1.91e-05	15
222	68631-49-2	BDE 153	c1c(c(cc(c1Br)Br)Br)Oc2cc(c(cc2Br)Br)Br	Flame retardants (PP)	643.6	7.76565	FC.TOY.00005	4.4e-05	15
223	207122-15-4	BDE 154		Flame retardants (PP)	643.6	7.75441	FC.TOY.00005	2.6e-05	15
224	207122-16-5	BDE 183		Flame retardants (PP)	722.5	8.22027	FC.TOY.00005	8.7e-05	15
225	1163-19-5	decaBDE	c1(c(c(c(c(c1Br)Br)Br)Br)Br)Oc2c(c(c(c(c2Br)Br)Br)Br)Br	Flame retardants (PP)	959.17	7.72317	FC.TOY.00005	0.00078	15
226	41318-75-6	BDE 28		Flame retardants (PP)	406.89	5.96011	FC.TOY.00005	2.5e-06	30
227	5436-43-1	BDE 47		Flame retardants (PP)	485.79	6.62986	FC.TOY.00005	0.000245	30
228	189084-61-5	BDE 66		Flame retardants (PP)	485.79	6.47404	FC.TOY.00005	4.6e-06	30
229	60348-60-9	BDE 99		Flame retardants (PP)	564.7	7.35518	FC.TOY.00005	0.00032	30
230	189084-64-8	BDE 100	c1cc(c(cc1Br)Br)Oc2c(cc(cc2Br)Br)Br	Flame retardants (PP)	564.7	7.26183	FC.TOY.00005	6.6e-05	30
231	182346-21-0	BDE 85	c1cc(c(cc1Br)Br)Oc2ccc(c(c2Br)Br)Br	Flame retardants (PP)	564.69	7.36998	FC.TOY.00005	1.91e-05	30
232	68631-49-2	BDE 153	c1c(c(cc(c1Br)Br)Br)Oc2cc(c(cc2Br)Br)Br	Flame retardants (PP)	643.6	7.76565	FC.TOY.00005	4.4e-05	30
233	207122-15-4	BDE 154		Flame retardants (PP)	643.6	7.75441	FC.TOY.00005	2.6e-05	30
234	207122-16-5	BDE 183		Flame retardants (PP)	722.5	8.22027	FC.TOY.00005	8.7e-05	30
235	1163-19-5	decaBDE	c1(c(c(c(c(c1Br)Br)Br)Br)Br)Oc2c(c(c(c(c2Br)Br)Br)Br)Br	Flame retardants (PP)	959.17	7.72317	FC.TOY.00005	0.00078	30
236	41318-75-6	BDE 28		Flame retardants (PP)	406.89	5.96011	FC.TOY.00005	2.5e-06	60
237	5436-43-1	BDE 47		Flame retardants (PP)	485.79	6.62986	FC.TOY.00005	0.000245	60
238	189084-61-5	BDE 66		Flame retardants (PP)	485.79	6.47404	FC.TOY.00005	4.6e-06	60
239	60348-60-9	BDE 99		Flame retardants (PP)	564.7	7.35518	FC.TOY.00005	0.00032	60
240	189084-64-8	BDE 100	c1cc(c(cc1Br)Br)Oc2c(cc(cc2Br)Br)Br	Flame retardants (PP)	564.7	7.26183	FC.TOY.00005	6.6e-05	60
241	182346-21-0	BDE 85	c1cc(c(cc1Br)Br)Oc2ccc(c(c2Br)Br)Br	Flame retardants (PP)	564.69	7.36998	FC.TOY.00005	1.91e-05	60
242	68631-49-2	BDE 153	c1c(c(cc(c1Br)Br)Br)Oc2cc(c(cc2Br)Br)Br	Flame retardants (PP)	643.6	7.76565	FC.TOY.00005	4.4e-05	60
243	207122-15-4	BDE 154		Flame retardants (PP)	643.6	7.75441	FC.TOY.00005	2.6e-05	60
244	207122-16-5	BDE 183		Flame retardants (PP)	722.5	8.22027	FC.TOY.00005	8.7e-05	60
245	1163-19-5	decaBDE	c1(c(c(c(c(c1Br)Br)Br)Br)Br)Oc2c(c(c(c(c2Br)Br)Br)Br)Br	Flame retardants (PP)	959.17	7.72317	FC.TOY.00005	0.00078	60
246	41318-75-6	BDE 28		Flame retardants (PP)	406.89	5.96011	FC.TOY.00005	2.5e-06	120
247	5436-43-1	BDE 47		Flame retardants (PP)	485.79	6.62986	FC.TOY.00005	0.000245	120
248	189084-61-5	BDE 66		Flame retardants (PP)	485.79	6.47404	FC.TOY.00005	4.6e-06	120
249	60348-60-9	BDE 99		Flame retardants (PP)	564.7	7.35518	FC.TOY.00005	0.00032	120
250	189084-64-8	BDE 100	c1cc(c(cc1Br)Br)Oc2c(cc(cc2Br)Br)Br	Flame retardants (PP)	564.7	7.26183	FC.TOY.00005	6.6e-05	120
251	182346-21-0	BDE 85	c1cc(c(cc1Br)Br)Oc2ccc(c(c2Br)Br)Br	Flame retardants (PP)	564.69	7.36998	FC.TOY.00005	1.91e-05	120
252	68631-49-2	BDE 153	c1c(c(cc(c1Br)Br)Br)Oc2cc(c(cc2Br)Br)Br	Flame retardants (PP)	643.6	7.76565	FC.TOY.00005	4.4e-05	120
253	207122-15-4	BDE 154		Flame retardants (PP)	643.6	7.75441	FC.TOY.00005	2.6e-05	120
254	207122-16-5	BDE 183		Flame retardants (PP)	722.5	8.22027	FC.TOY.00005	8.7e-05	120
255	1163-19-5	decaBDE	c1(c(c(c(c(c1Br)Br)Br)Br)Br)Oc2c(c(c(c(c2Br)Br)Br)Br)Br	Flame retardants (PP)	959.17	7.72317	FC.TOY.00005	0.00078	120
256	41318-75-6	BDE 28		Flame retardants (PP)	406.89	5.96011	FC.TOY.00005	2.5e-06	240
257	5436-43-1	BDE 47		Flame retardants (PP)	485.79	6.62986	FC.TOY.00005	0.000245	240
258	189084-61-5	BDE 66		Flame retardants (PP)	485.79	6.47404	FC.TOY.00005	4.6e-06	240
259	60348-60-9	BDE 99		Flame retardants (PP)	564.7	7.35518	FC.TOY.00005	0.00032	240
260	189084-64-8	BDE 100	c1cc(c(cc1Br)Br)Oc2c(cc(cc2Br)Br)Br	Flame retardants (PP)	564.7	7.26183	FC.TOY.00005	6.6e-05	240
261	182346-21-0	BDE 85	c1cc(c(cc1Br)Br)Oc2ccc(c(c2Br)Br)Br	Flame retardants (PP)	564.69	7.36998	FC.TOY.00005	1.91e-05	240
262	68631-49-2	BDE 153	c1c(c(cc(c1Br)Br)Br)Oc2cc(c(cc2Br)Br)Br	Flame retardants (PP)	643.6	7.76565	FC.TOY.00005	4.4e-05	240
263	207122-15-4	BDE 154		Flame retardants (PP)	643.6	7.75441	FC.TOY.00005	2.6e-05	240
264	207122-16-5	BDE 183		Flame retardants (PP)	722.5	8.22027	FC.TOY.00005	8.7e-05	240
265	1163-19-5	decaBDE	c1(c(c(c(c(c1Br)Br)Br)Br)Br)Oc2c(c(c(c(c2Br)Br)Br)Br)Br	Flame retardants (PP)	959.17	7.72317	FC.TOY.00005	0.00078	240
266	41318-75-6	BDE 28		Flame retardants (PP)	406.89	5.96011	FC.TOY.00005	2.5e-06	480
267	5436-43-1	BDE 47		Flame retardants (PP)	485.79	6.62986	FC.TOY.00005	0.000245	480
268	189084-61-5	BDE 66		Flame retardants (PP)	485.79	6.47404	FC.TOY.00005	4.6e-06	480
269	60348-60-9	BDE 99		Flame retardants (PP)	564.7	7.35518	FC.TOY.00005	0.00032	480
270	189084-64-8	BDE 100	c1cc(c(cc1Br)Br)Oc2c(cc(cc2Br)Br)Br	Flame retardants (PP)	564.7	7.26183	FC.TOY.00005	6.6e-05	480
271	182346-21-0	BDE 85	c1cc(c(cc1Br)Br)Oc2ccc(c(c2Br)Br)Br	Flame retardants (PP)	564.69	7.36998	FC.TOY.00005	1.91e-05	480
272	68631-49-2	BDE 153	c1c(c(cc(c1Br)Br)Br)Oc2cc(c(cc2Br)Br)Br	Flame retardants (PP)	643.6	7.76565	FC.TOY.00005	4.4e-05	480
273	207122-15-4	BDE 154		Flame retardants (PP)	643.6	7.75441	FC.TOY.00005	2.6e-05	480
274	207122-16-5	BDE 183		Flame retardants (PP)	722.5	8.22027	FC.TOY.00005	8.7e-05	480
275	1163-19-5	decaBDE	c1(c(c(c(c(c1Br)Br)Br)Br)Br)Oc2c(c(c(c(c2Br)Br)Br)Br)Br	Flame retardants (PP)	959.17	7.72317	FC.TOY.00005	0.00078	480
276	41318-75-6	BDE 28		Flame retardants (PP)	406.89	5.96011	FC.TOY.00005	2.5e-06	960
277	5436-43-1	BDE 47		Flame retardants (PP)	485.79	6.62986	FC.TOY.00005	0.000245	960
278	189084-61-5	BDE 66		Flame retardants (PP)	485.79	6.47404	FC.TOY.00005	4.6e-06	960
279	60348-60-9	BDE 99		Flame retardants (PP)	564.7	7.35518	FC.TOY.00005	0.00032	960
280	189084-64-8	BDE 100	c1cc(c(cc1Br)Br)Oc2c(cc(cc2Br)Br)Br	Flame retardants (PP)	564.7	7.26183	FC.TOY.00005	6.6e-05	960
281	182346-21-0	BDE 85	c1cc(c(cc1Br)Br)Oc2ccc(c(c2Br)Br)Br	Flame retardants (PP)	564.69	7.36998	FC.TOY.00005	1.91e-05	960
282	68631-49-2	BDE 153	c1c(c(cc(c1Br)Br)Br)Oc2cc(c(cc2Br)Br)Br	Flame retardants (PP)	643.6	7.76565	FC.TOY.00005	4.4e-05	960
283	207122-15-4	BDE 154		Flame retardants (PP)	643.6	7.75441	FC.TOY.00005	2.6e-05	960
284	207122-16-5	BDE 183		Flame retardants (PP)	722.5	8.22027	FC.TOY.00005	8.7e-05	960
285	1163-19-5	decaBDE	c1(c(c(c(c(c1Br)Br)Br)Br)Br)Oc2c(c(c(c(c2Br)Br)Br)Br)Br	Flame retardants (PP)	959.17	7.72317	FC.TOY.00005	0.00078	960
286	120-83-2	2,4-DCP		Chlorophenols	163	3.04309	FC.TOY.00008	6.08e-09	2
287	120-83-2	2,4-DCP		Chlorophenols	163	3.04309	FC.TOY.00008	6.08e-09	5
288	120-83-2	2,4-DCP		Chlorophenols	163	3.04309	FC.TOY.00008	6.08e-09	10
289	120-83-2	2,4-DCP		Chlorophenols	163	3.04309	FC.TOY.00008	6.08e-09	20
290	120-83-2	2,4-DCP		Chlorophenols	163	3.04309	FC.TOY.00008	6.08e-09	30
291	88-06-2	2,4,6-TCP		Chlorophenols	197.5	3.74644	FC.TOY.00008	8.27e-09	2
292	88-06-2	2,4,6-TCP		Chlorophenols	197.5	3.74644	FC.TOY.00008	8.27e-09	5
293	88-06-2	2,4,6-TCP		Chlorophenols	197.5	3.74644	FC.TOY.00008	8.27e-09	10
294	88-06-2	2,4,6-TCP		Chlorophenols	197.5	3.74644	FC.TOY.00008	8.27e-09	20
295	88-06-2	2,4,6-TCP		Chlorophenols	197.5	3.74644	FC.TOY.00008	8.27e-09	30
296	120-83-2	2,4-DCP		Chlorophenols	163	3.04309	FC.TOY.00009	1.13e-09	2
297	120-83-2	2,4-DCP		Chlorophenols	163	3.04309	FC.TOY.00009	1.13e-09	5
298	120-83-2	2,4-DCP		Chlorophenols	163	3.04309	FC.TOY.00009	1.13e-09	10
299	120-83-2	2,4-DCP		Chlorophenols	163	3.04309	FC.TOY.00009	1.13e-09	20
300	120-83-2	2,4-DCP		Chlorophenols	163	3.04309	FC.TOY.00009	1.13e-09	30
301	88-06-2	2,4,6-TCP		Chlorophenols	197.5	3.74644	FC.TOY.00009	2.5e-10	2
302	88-06-2	2,4,6-TCP		Chlorophenols	197.5	3.74644	FC.TOY.00009	2.5e-10	5
303	88-06-2	2,4,6-TCP		Chlorophenols	197.5	3.74644	FC.TOY.00009	2.5e-10	10
304	88-06-2	2,4,6-TCP		Chlorophenols	197.5	3.74644	FC.TOY.00009	2.5e-10	20
305	88-06-2	2,4,6-TCP		Chlorophenols	197.5	3.74644	FC.TOY.00009	2.5e-10	30
306	120-83-2	2,4-DCP		Chlorophenols	163	3.04309	FC.TOY.00010	7.5e-07	2
307	120-83-2	2,4-DCP		Chlorophenols	163	3.04309	FC.TOY.00010	7.5e-07	4
308	120-83-2	2,4-DCP		Chlorophenols	163	3.04309	FC.TOY.00010	7.5e-07	6
309	120-83-2	2,4-DCP		Chlorophenols	163	3.04309	FC.TOY.00010	7.5e-07	8
310	120-83-2	2,4-DCP		Chlorophenols	163	3.04309	FC.TOY.00010	7.5e-07	10
311	120-83-2	2,4-DCP		Chlorophenols	163	3.04309	FC.TOY.00010	7.5e-07	20
312	120-83-2	2,4-DCP		Chlorophenols	163	3.04309	FC.TOY.00010	7.5e-07	60
313	120-83-2	2,4-DCP		Chlorophenols	163	3.04309	FC.TOY.00010	7.5e-07	120
314	120-83-2	2,4-DCP		Chlorophenols	163	3.04309	FC.TOY.00010	7.5e-07	240
315	120-83-2	2,4-DCP		Chlorophenols	163	3.04309	FC.TOY.00010	7.5e-07	360
316	120-83-2	2,4-DCP		Chlorophenols	163	3.04309	FC.TOY.00010	7.5e-07	480
317	120-83-2	2,4-DCP		Chlorophenols	163	3.04309	FC.TOY.00010	7.5e-07	960
318	120-83-2	2,4-DCP		Chlorophenols	163	3.04309	FC.TOY.00010	7.5e-07	1440
319	120-83-2	2,4-DCP		Chlorophenols	163	3.04309	FC.TOY.00010	7.5e-07	2880
320	88-06-2	2,4,6-TCP		Chlorophenols	197.5	3.74644	FC.TOY.00010	8e-07	2
321	88-06-2	2,4,6-TCP		Chlorophenols	197.5	3.74644	FC.TOY.00010	8e-07	4
322	88-06-2	2,4,6-TCP		Chlorophenols	197.5	3.74644	FC.TOY.00010	8e-07	6
323	88-06-2	2,4,6-TCP		Chlorophenols	197.5	3.74644	FC.TOY.00010	8e-07	8
324	88-06-2	2,4,6-TCP		Chlorophenols	197.5	3.74644	FC.TOY.00010	8e-07	10
325	88-06-2	2,4,6-TCP		Chlorophenols	197.5	3.74644	FC.TOY.00010	8e-07	20
326	88-06-2	2,4,6-TCP		Chlorophenols	197.5	3.74644	FC.TOY.00010	8e-07	60
327	88-06-2	2,4,6-TCP		Chlorophenols	197.5	3.74644	FC.TOY.00010	8e-07	120
328	88-06-2	2,4,6-TCP		Chlorophenols	197.5	3.74644	FC.TOY.00010	8e-07	240
329	88-06-2	2,4,6-TCP		Chlorophenols	197.5	3.74644	FC.TOY.00010	8e-07	360
330	88-06-2	2,4,6-TCP		Chlorophenols	197.5	3.74644	FC.TOY.00010	8e-07	480
331	88-06-2	2,4,6-TCP		Chlorophenols	197.5	3.74644	FC.TOY.00010	8e-07	960
332	88-06-2	2,4,6-TCP		Chlorophenols	197.5	3.74644	FC.TOY.00010	8e-07	1440
333	88-06-2	2,4,6-TCP		Chlorophenols	197.5	3.74644	FC.TOY.00010	8e-07	2880
334	95-95-4	2,4,5-TCP		Chlorophenols	197.5	3.78538	FC.TOY.00010	9e-07	2
335	95-95-4	2,4,5-TCP		Chlorophenols	197.5	3.78538	FC.TOY.00010	9e-07	4
336	95-95-4	2,4,5-TCP		Chlorophenols	197.5	3.78538	FC.TOY.00010	9e-07	6
337	95-95-4	2,4,5-TCP		Chlorophenols	197.5	3.78538	FC.TOY.00010	9e-07	8
338	95-95-4	2,4,5-TCP		Chlorophenols	197.5	3.78538	FC.TOY.00010	9e-07	10
339	95-95-4	2,4,5-TCP		Chlorophenols	197.5	3.78538	FC.TOY.00010	9e-07	20
340	95-95-4	2,4,5-TCP		Chlorophenols	197.5	3.78538	FC.TOY.00010	9e-07	60
341	95-95-4	2,4,5-TCP		Chlorophenols	197.5	3.78538	FC.TOY.00010	9e-07	120
342	95-95-4	2,4,5-TCP		Chlorophenols	197.5	3.78538	FC.TOY.00010	9e-07	240
343	95-95-4	2,4,5-TCP		Chlorophenols	197.5	3.78538	FC.TOY.00010	9e-07	360
344	95-95-4	2,4,5-TCP		Chlorophenols	197.5	3.78538	FC.TOY.00010	9e-07	480
345	95-95-4	2,4,5-TCP		Chlorophenols	197.5	3.78538	FC.TOY.00010	9e-07	960
346	95-95-4	2,4,5-TCP		Chlorophenols	197.5	3.78538	FC.TOY.00010	9e-07	1440
347	95-95-4	2,4,5-TCP		Chlorophenols	197.5	3.78538	FC.TOY.00010	9e-07	2880
348	58-90-2	2,3,4,6-TeCP		Chlorophenols	231.89	4.24318	FC.TOY.00010	1.01e-06	2
349	58-90-2	2,3,4,6-TeCP		Chlorophenols	231.89	4.24318	FC.TOY.00010	1.01e-06	4
350	58-90-2	2,3,4,6-TeCP		Chlorophenols	231.89	4.24318	FC.TOY.00010	1.01e-06	6
351	58-90-2	2,3,4,6-TeCP		Chlorophenols	231.89	4.24318	FC.TOY.00010	1.01e-06	8
352	58-90-2	2,3,4,6-TeCP		Chlorophenols	231.89	4.24318	FC.TOY.00010	1.01e-06	10
353	58-90-2	2,3,4,6-TeCP		Chlorophenols	231.89	4.24318	FC.TOY.00010	1.01e-06	20
354	58-90-2	2,3,4,6-TeCP		Chlorophenols	231.89	4.24318	FC.TOY.00010	1.01e-06	60
355	58-90-2	2,3,4,6-TeCP		Chlorophenols	231.89	4.24318	FC.TOY.00010	1.01e-06	120
356	58-90-2	2,3,4,6-TeCP		Chlorophenols	231.89	4.24318	FC.TOY.00010	1.01e-06	240
357	58-90-2	2,3,4,6-TeCP		Chlorophenols	231.89	4.24318	FC.TOY.00010	1.01e-06	360
358	58-90-2	2,3,4,6-TeCP		Chlorophenols	231.89	4.24318	FC.TOY.00010	1.01e-06	480
359	58-90-2	2,3,4,6-TeCP		Chlorophenols	231.89	4.24318	FC.TOY.00010	1.01e-06	960
360	58-90-2	2,3,4,6-TeCP		Chlorophenols	231.89	4.24318	FC.TOY.00010	1.01e-06	1440
361	58-90-2	2,3,4,6-TeCP		Chlorophenols	231.89	4.24318	FC.TOY.00010	1.01e-06	2880
362	58-89-9	Lindane		Chlorophenols	290.83	3.66038	FC.TOY.00010	9.3e-07	2
363	58-89-9	Lindane		Chlorophenols	290.83	3.66038	FC.TOY.00010	9.3e-07	4
364	58-89-9	Lindane		Chlorophenols	290.83	3.66038	FC.TOY.00010	9.3e-07	6
365	58-89-9	Lindane		Chlorophenols	290.83	3.66038	FC.TOY.00010	9.3e-07	8
366	58-89-9	Lindane		Chlorophenols	290.83	3.66038	FC.TOY.00010	9.3e-07	10
367	58-89-9	Lindane		Chlorophenols	290.83	3.66038	FC.TOY.00010	9.3e-07	20
368	58-89-9	Lindane		Chlorophenols	290.83	3.66038	FC.TOY.00010	9.3e-07	60
369	58-89-9	Lindane		Chlorophenols	290.83	3.66038	FC.TOY.00010	9.3e-07	120
370	58-89-9	Lindane		Chlorophenols	290.83	3.66038	FC.TOY.00010	9.3e-07	240
371	58-89-9	Lindane		Chlorophenols	290.83	3.66038	FC.TOY.00010	9.3e-07	360
372	58-89-9	Lindane		Chlorophenols	290.83	3.66038	FC.TOY.00010	9.3e-07	480
373	58-89-9	Lindane		Chlorophenols	290.83	3.66038	FC.TOY.00010	9.3e-07	960
374	58-89-9	Lindane		Chlorophenols	290.83	3.66038	FC.TOY.00010	9.3e-07	1440
375	58-89-9	Lindane		Chlorophenols	290.83	3.66038	FC.TOY.00010	9.3e-07	2880
376	87-86-5	PCP		Chlorophenols	266.34	5.02252	FC.TOY.00010	1.23e-06	2
377	87-86-5	PCP		Chlorophenols	266.34	5.02252	FC.TOY.00010	1.23e-06	4
378	87-86-5	PCP		Chlorophenols	266.34	5.02252	FC.TOY.00010	1.23e-06	6
379	87-86-5	PCP		Chlorophenols	266.34	5.02252	FC.TOY.00010	1.23e-06	8
380	87-86-5	PCP		Chlorophenols	266.34	5.02252	FC.TOY.00010	1.23e-06	10
381	87-86-5	PCP		Chlorophenols	266.34	5.02252	FC.TOY.00010	1.23e-06	20
382	87-86-5	PCP		Chlorophenols	266.34	5.02252	FC.TOY.00010	1.23e-06	60
383	87-86-5	PCP		Chlorophenols	266.34	5.02252	FC.TOY.00010	1.23e-06	120
384	87-86-5	PCP		Chlorophenols	266.34	5.02252	FC.TOY.00010	1.23e-06	240
385	87-86-5	PCP		Chlorophenols	266.34	5.02252	FC.TOY.00010	1.23e-06	360
386	87-86-5	PCP		Chlorophenols	266.34	5.02252	FC.TOY.00010	1.23e-06	480
387	87-86-5	PCP		Chlorophenols	266.34	5.02252	FC.TOY.00010	1.23e-06	960
388	87-86-5	PCP		Chlorophenols	266.34	5.02252	FC.TOY.00010	1.23e-06	1440
389	87-86-5	PCP		Chlorophenols	266.34	5.02252	FC.TOY.00010	1.23e-06	2880
390	100-51-6	Benzyl alcohol		Fragrances	108.14	1.2	FC.TOY.00013	3.9e-06	60
391	120-51-4	Benzyl benzoate		Fragrances	212.24	3.85	FC.TOY.00013	0.016135	60
392	91-64-5	Coumarin		Fragrances	146.14	1.53	FC.TOY.00013	0.00013	60
393	120-51-4	Benzyl benzoate		Fragrances	212.24	3.85	FC.TOY.00013	0.0095	60
394	78-70-6	Linalool		Fragrances	154.25	3.05	FC.TOY.00013	9.6e-06	60
395	5392-40-5	Citral		Fragrances	152.23	3.07	FC.TOY.00013	5.35e-05	60
396	100-51-6	Benzyl alcohol		Fragrances	108.14	1.2	FC.TOY.00013	0.00115	60
397	120-51-4	Benzyl benzoate		Fragrances	212.24	3.85	FC.TOY.00013	0.000298	60
398	120-51-4	Benzyl benzoate		Fragrances	212.24	3.85	FC.TOY.00013	0.001093	60
399	6846-50-0	TXIB		Plasticizers	312.4	4.77744	FC.TOY.00013	0.05	60
400	474919-59-0	DINCH		Plasticizers	390.6	9.82	FC.TOY.00013	0.177	60
401	77-90-7	ATBC		Plasticizers	286.41	2.49153	FC.TOY.00013	0.146	60
402	6846-50-0	TXIB		Plasticizers	312.4	4.77744	FC.TOY.00013	0.05	60
403	6422-86-2	DEHT or DOTP		Plasticizers	278.34	7.69707	FC.TOY.00013	0.14	60
404	6422-86-2	DEHT or DOTP		Plasticizers	278.34	7.69707	FC.TOY.00013	0.202	60
405	6422-86-2	DEHT or DOTP		Plasticizers	278.34	7.69707	FC.TOY.00013	0.232	60
406	6422-86-2	DEHT or DOTP		Plasticizers	286.41	7.69707	FC.TOY.00013	0.226	60
407	6422-86-2	DEHT or DOTP		Plasticizers	286.41	7.69707	FC.TOY.00013	0.214	60
408	6422-86-2	DEHT or DOTP		Plasticizers	286.41	7.69707	FC.TOY.00013	0.135	60
409	6846-50-0	TXIB		Plasticizers	278.34	4.77744	FC.TOY.00013	0.05	60
410	77-90-7	ATBC		Plasticizers	390.6	2.49153	FC.TOY.00013	0.115	60
411	117-81-7	DEHP		Plasticizers	418.6	7.65845	FC.TOY.00013	0.147	60
412	28553-12-0	DINP		Plasticizers	418.6	9.37	FC.TOY.00013	0.038	60
413	6422-86-2	DEHT or DOTP		Plasticizers	286.41	7.69707	FC.TOY.00013	0.33	60
414	6422-86-2	DEHT or DOTP		Plasticizers	286.41	7.69707	FC.TOY.00013	0.022	60
415	474919-59-0	DINCH		Plasticizers	402.5	9.82	FC.TOY.00013	0.167	60
416	6422-86-2	DEHT or DOTP		Plasticizers	286.41	7.69707	FC.TOY.00013	0.167	60
417	6422-86-2	DEHT or DOTP		Plasticizers	286.41	7.69707	FC.TOY.00013	0.133	60
418	137-89-3	DOIP		Plasticizers	390.56	7.67	FC.TOY.00013	0.005	60
419	6846-50-0	TXIB		Plasticizers	278.34	4.77744	FC.TOY.00013	0.05	60
420	77-90-7	ATBC		Plasticizers	390.6	2.49153	FC.TOY.00013	0.155	60
421	474919-59-0	DINCH		Plasticizers	402.5	9.82	FC.TOY.00013	0.011	60
422	6846-50-0	TXIB		Plasticizers	278.34	4.77744	FC.TOY.00013	0.01	60
423	77-90-7	ATBC		Plasticizers	390.6	2.49153	FC.TOY.00013	0.061	60
424	474919-59-0	DINCH		Plasticizers	402.5	9.82	FC.TOY.00013	0.19	60
425	6846-50-0	TXIB		Plasticizers	278.34	4.77744	FC.TOY.00013	0.01	60
426	77-90-7	ATBC		Plasticizers	390.6	2.49153	FC.TOY.00013	0.036	60
427	474919-59-0	DINCH		Plasticizers	402.5	9.82	FC.TOY.00013	0.142	60
428	6846-50-0	TXIB		Plasticizers	278.34	4.77744	FC.TOY.00013	0.01	60
429	474919-59-0	DINCH		Plasticizers	402.5	9.82	FC.TOY.00013	0.239	60
430	117-81-7	Bis(2-ethylhexyl) phthalate		Plasticizers	390.6	7.65845	FC.TOY.00014	0.339	120
431	117-81-7	Bis(2-ethylhexyl) phthalate		Plasticizers	390.6	7.65845	FC.TOY.00014	0.379	120
432	128–37–0	2,6 ditertbutyl-p-cresol		Others	220.35	5.05	FC.TOY.00015	0.00112809	14400
433	17354-14-2	9,10-Anthracenedione,1,4-bis(butylamino)-(9CI)		Others	350.45	3.75	FC.TOY.00015	0.00010361	14400
434	6683–19–8	Pentaerythritol tetrakis(3-(3,5-di-tert-butyl-4-hydroxyphenyl)propionate			1177.63	11	FC.TOY.00015	2.008e-05	14400
435	6683–19–8	Pentaerythritol tetrakis(3-(3,5-di-tert-butyl-4-hydroxyphenyl)propionate			1177.63	11	FC.TOY.00015	0.00034762	14400
436	117-81-7	Bis(2-ethylhexyl) phthalate		Plasticizers	390.6	7.65845	FC.TOY.00016	0.000495	30
437	117-81-7	Bis(2-ethylhexyl) phthalate		Plasticizers	390.6	7.65845	FC.TOY.00016	0.261355	30

## Sheet: Product data
ID	Compartment of entry	Product type	Product subtype	Product	Thickness	Contact area	Volume	Density	Product mass	EtOH-eq (%)	Volume of saliva	Material type for estimating Dp	Material type for estimating Kms	Temperature of contact	Scenario
					(cm)	(cm2)	(cm3)	(g/cm3)	(g)		(cm3)			(°C)
Product selected	Toy mouthing	Toy mouthing	PVC - toy - phthalates - 1	Teether	0.3	10	3	1.3	3.9	Saliva and mouth	50	Flexible PVC	Polyvinyl chloride (PVC)	37	Central
FC.TOY.00002	Toy mouthing	Toy mouthing	PVC - toy - phthalates - 1	Teether	0.3	10	3	1.3	3.9	Saliva and mouth	50	Flexible PVC	Polyvinyl chloride (PVC)	37	Central
FC.TOY.00005	Toy mouthing	Toy mouthing	PP - toy - PBDEs	Teether	0.2	10	2	0.92	1.84	Saliva and mouth	30	PP homopolymer	Polypropylene (PP) homopolymer	37	Central
FC.TOY.00006	Toy mouthing	Toy mouthing	EVA - toy	Teether	0.1	10	1	1.3	1.3	Saliva and mouth	100	Vinyl acetate-based polymers	Ethylene-vinyl acetate copolymer (EVA)	37	Central
FC.TOY.00007	Toy mouthing	Toy mouthing	Silicone - toy	Teether	0.2	0.24	0.048	1.6	0.0768	Saliva and mouth	5	Synthetic rubber	Silicone rubber	37	Central
FC.TOY.00008	Toy mouthing	Toy mouthing	Wood (sample A) - toy	Teether	0.3	14.4	2.16	0.6198	1.33877	Saliva and mouth	20	Other wooden boards	Generic	37	Central
FC.TOY.00009	Toy mouthing	Toy mouthing	Wood (sample B) - toy	Teether	0.3	14.4	2.16	0.4938	1.06661	Saliva and mouth	20	Other wooden boards	Generic	37	Central
FC.TOY.00010	Toy mouthing	Toy mouthing	Wood (sample S) - toy	Teether	0.3	14.4	2.16	0.6001	1.29622	Saliva and mouth	20	Other wooden boards	Generic	37	Central
FC.TOY.00011	Toy mouthing	Toy mouthing	PVC - toy - PBDEs - Chen 2009	Teether	0.3	7	2.1	1.3	2.73	Saliva and mouth	50	Flexible PVC	Polyvinyl chloride (PVC)	37	Central
FC.TOY.00012	Toy mouthing	Toy mouthing	PVC - toy - PBDEs - Ionas 2016	Teether	0.2	10	2	0.92	1.84	Saliva and mouth	30	Flexible PVC	Polyvinyl chloride (PVC)	37	Central
FC.TOY.00013	Toy mouthing	Toy mouthing	PVC - toy - fragrances	Teether	0.3	10	1.5	1.3	1.95	Saliva and mouth	100	Flexible PVC	Polyvinyl chloride (PVC)	37	Central
FC.TOY.00014	Toy mouthing	Toy mouthing	PVC - toy - phthalates - 2	Teether	0.3	14	2.1	1.3	2.73	Saliva and mouth	50	Flexible PVC	Polyvinyl chloride (PVC)	37	Central
FC.TOY.00015	Toy mouthing	Toy mouthing	PP - toy - others	Teether	0.2	10	2	0.92	1.84	Saliva and mouth	50	PP homopolymer	Polypropylene (PP) homopolymer	37	Central
FC.TOY.00016	Toy mouthing	Toy mouthing	PVC - toy - phthalates - 3	Teether	0.3	10	2.1	1.3	2.73	Saliva and mouth	50	Flexible PVC	Polyvinyl chloride (PVC)	37	Central

## Sheet: Parameter_est
						DOI: 10.1016/j.scitotenv.2018.12.062			DOI: 10.1111/ina.12395
		Prediction of D and K				Coefficients for Kms			Coefficients for Dp
		CAS	28553-12-0						Chemical class and material specific						Scenario	Adjustment factor for Dp	Adjustment factor for Kms
		Chemical name	DINP			Intercept	-1.346		Intercept	6.3869					Central	0	0
															Low-migrate	-1	1
		Molecular weight	418.6	g/mol		logKow	1.06		logMW	-2.4906					High-migrate	1	-1
		logMW	2.6218			EtOH-eq	-0.014		1/T (K-1)	-3486.02
		logKow	9.37			logKow*EtOH-eq	-0.007
		Product ID	FC.TOY.00002			(1/T-1/298.15)/2.303R	16916.8		Material	b	τ
		Product running	PVC - toy - phthalates - 1 (Teether)						Calcium silicate	1.16728	0
		Material type for Dp	Flexible PVC			Material			Carpet	-1.22677	0
		Material type for Kms	Polyvinyl chloride (PVC)			Average HDPE/LDPE	0.14		Cement	0.329572	0
		Scenario	Central			Carbohydrates	-0.57		Ethylene-propylene rubbers	-6.32274	1675.91
		EtOH-eq (%)(v/v) for Kms	50			Ethylene-propylene copolymer	-0.12		Flexible PVC	-8.51343	1675.91
		Temperature	310.15	K		Ethylene-vinyl acetate copolymer (EVA)	0.57		General polystyrene (PS)	2.03576	-2391.15
						High-density polyethylene (HDPE)	0.03		Glass, Stainless steel	-8.57021	0
						Ionomer (Surlyn 1652, 1702)	-0.04		Gypsum and cellulose ceiling tile	-1.23794	1675.91
						Low-density polyethylene (LDPE)	0		Gypsum board	-5.77025	1675.91
		logDp=	-14.4926	m2/s		Linear low-density polyethylene (LLDPE)	-1.28		High density polyethylene (HDPE)	5.11314	-2391.15
		Dp=	3.21645e-15	m2/s		Nylon 6	-0.93		High-impact polystyrene (HIPS)	-7.11288	0
						Polyethylene terephthalate (PET)	-0.91		Methyl methacrylate (MMA) copolymer-medium or low density	-7.72567	0
		logKms=	4.97205			Poly 2-hydroxyethylmethacrylate	0.38		Methyl methacrylate (MMA) homopolymer	-7.84497	0
		Kms=	93766.2			Polycaprolactone related polymers	0.84		Natural rubber (NR)	-3.59904	1675.91
						Polydimethylsiloxane (PDMS)	-0.01		Other wooden boards	-6.71754	1675.91
						Polyoxymethylene (POM)	-0.16		Paper	-8.53422	1675.91
						Polystyrene (PS)	0.82		Plywood	-5.6091	1675.91
						Polypropylene (PP) homopolymer	-0.5		Polyamide (PA)	-5.3962	0
						Polyvinyl chloride (PVC)	0.48		Poly acrylnitrile butadiene styrene (ABS), Ethylene vinyl alcohol (EVOH)	-4.96849	0
						Silicone rubber	0.38		Polychloroprene (CR)	-6.31417	1675.91
						Starch, Cellulose	-1.85		Polyethylene (PE, LDPE, LLDPE)	-1.6483	0
						95% CI	1.454		Polyethylene naphthalate (PEN)	-1.16341	-2391.15
									Polyethylene terephthalate (PET)	0	-2391.15
						Generic			Polystyrene foam (XPS, EPS)	-8.32338	1675.91
						Intercept	-1.952		Polyurethane-based materials	-7.34564	1675.91
									PP copolymer	4.79063	-2391.15
						logKow	1.157		PP homopolymer	4.52816	-2391.15
						EtOH-eq	-0.006		Rigid polymers	-11.9444	1675.91
						logKow*EtOH-eq	-0.008		Synthetic rubber	-5.92887	1675.91
						(1/T-1/298.15)/2.303R	15841.9		Vinyl acetate-based polymers	-0.459234	0
						95% CI	1.741		Vinyl flooring	-6.77479	1675.91
									Limited-data material group	-2.256	0
									95% CI	2.3
									Generic
									Intercept	-8.917
									logMW	-2.058
									95% CI	5.426

## Sheet: Mechanistic model
		DOI: 10.1016/j.fct.2017.09.024							Functions for predicting td*
		INTERMEDIATE PARAMETERS			References and Notes				when alpha>0.2
		Coefficient α (alpha)	0.000177747						c1	0.3552
		Short-term fraction migrated to saliva (f_ts)	0.00127989						c2	85.88
		Long-term fraction migrated to saliva at equilbrium (f_tl)	0.000177715						c3	-3.506
		Estimated deviation time (t_dev)	1.30415						when alpha<0.2
		Fraction migrated to saliva at deviation time (f_tdev)	2.43605e-05						c1	0.008495
		Coefficient A (co_A)	0.7						c2	4.458
		Coefficient B (co_B)	0.3
		Coefficient C (co_C)	0.004
		Derivative of eq (2) at t_dev	9.3396e-06						Stepwise functions for A, B, and C
		Slope factor β (beta)	0.0609019						bottom	A_bottom	0.7
									slope	mA	0.12
									intercept	bA	0.8
									top	A_top	1
									bottom	B_bottom	0.3
									slope	mB	0.22
		TRANSFER FRACTIONS							intercept	bB	0.5
		Fraction transferred to saliva via migration	0.000158569						top	B_top	0.9
		Model applicability	inside AD		AD: applicability domain.				bottom	C_bottom	0.004
		Estimated migration rate	3.65898	µg/10cm2/min					slope	mC	0.7
									intercept	bC	0.08
									top	C_top	1
									KPF applicability range
									Range	EtOH	Log Kow cut-off (max) for applicability
									<=	10	5
									>	10	8
									<	95	8
									>=	95	18

## Sheet: Regression model
		CHEMICAL PROPERTIES
		Initial concentration in material (C0)	355000	μg/g
		Diffusion coefficient (Dp)	3.21645e-11	cm2/s
		logKow	9.37
		REGRESSION PARAMETERS
		Intercept	3.231
		C0 slope coefficient	0.924
		Dp slope coefficient	0.726
		logKow slope coefficient	-0.058
		RESULT
		Estimated migration rate	1.57873	µg/10cm2/min

## Sheet: EtOH-eq
Food	EtOH-eq (%)
	50
Water	0
Saliva	20
Ethanol	100
Meat	50
Saliva and mouth	50
EtOH_10	10
EtOH_20	20
EtOH_30	30
EtOH_40	40
EtOH_50	50
EtOH_60	60
EtOH_70	70
EtOH_80	80
EtOH_90	90
EtOH_100	100
