# Supplementary material for: Estimating mouthing exposure to chemicals in children’s products
Source: J Expo Sci Environ Epidemiol. 2021 Jun 29;32(1):94–102. doi: 10.1038/s41370-021-00354-0 (PMC8770116; doi:10.1038/s41370-021-00354-0)
Supplement: Supplementary file 3 — Supplementary Material [file 41370_2021_354_MOESM3_ESM.xlsx]

## Sheet: Info
	Supplementary Material
	Estimating mouthing exposure to chemicals in children’s products
	Table S5: Substance identifier, experimental information, reported chemical mass fraction, migration rate, chemical and material properties,
	and results of the exposure and risk assessment for the 437 data points of chemicals found children's products.

## Sheet: Table S5
ID	Chemical_name	CASRN	Material	Chemical_group	Sample_Thickness	Sample_Area	Sample_Volume	Sample_Density	Sample_Mass	Volume of saliva	Initial chemical conc.	Time	Exp_migration_rate	Exp_migration_rate_per_conc.	Study	MW	Dp	logKow	RfD	Kms using OPERA logKow 50% EtOH	Pre migrated fraction by mechanistic model with OPERA Kow 50% EtOH	Pre migration rate by mechanistic model withOPERA Kow 50% EtOH	Pre migration rate per conc. by mechanistic model with OPERA Kow 50% EtOH	Kms using OPERA logKow 20% EtOH	Pre migrated fraction by mechanistic model with OPERA Kow 20% EtOH	Pre migration rate by mechanistic model with OPERA Kow 20% EtOH	Pre migration rate per conc. by mechanistic model with OPERA Kow 20% EtOH	Average mouthing exposure dose 3 to <6 months	Average mouthing exposure dose 2 to <3 years	High-end mouthing exposure dose 3 to <6 months	High-end mouthing exposure dose 2 to <3 years	Average mouthing exposure HQ 3 to <6 months	Average mouthing exposure HQ 2 to <3 years	High-end mouthing exposure HQ 3 to <6 months	High-end mouthing exposure HQ 2 to <3 years	MLR Pre migration rate	Average mouthing exposure dose 3 to <6 months	Average mouthing exposure dose 2 to <3 years	High-end mouthing exposure dose 3 to <6 months	High-end mouthing exposure dose 2 to <3 years	Average mouthing exposure HQ 3 to <6 months	Average mouthing exposure HQ 2 to <3 years	High-end mouthing exposure HQ 3 to <6 months	High-end mouthing exposure HQ 2 to <3 years
					(cm)	(cm2)	(cm3)	(g/cm3)	(g)	(cm3)	(μg/g)	(min)	(µg/10cm2-min)	(g/10cm2-min)		(g/mol)	(cm2/s)		(µg/kg-d)			(µg/10cm2-min)	(g/10cm2-min)			(µg/10cm2-min)	(g/10cm2-min)	(µg/kg-d)	(µg/kg-d)	(µg/kg-d)	(µg/kg-d)					(µg/10cm2-min)	(µg/kg-d)	(µg/kg-d)	(µg/kg-d)	(µg/kg-d)
1	Diisononyl phthalate	28553-12-0	PVC	Phthalates and alternative plasticizers	0.3	10	3	1.3	3.9	50	355000	60	3.2	9.01408e-06	Babich:2004	418.6	3.21645e-11	9.37	35.0069	93766.2	0.000158569	3.65898	1.0307e-05	2.28953e+07	7.27951e-07	0.0167975	4.73168e-08	2.96674	1.27269	14.8337	9.227	0.0847474	0.0363554	0.423737	0.263577	1.57873	1.26743	0.543711	6.33717	3.9419	0.0362053	0.0155315	0.181026	0.112604
2	Diisononyl phthalate	28553-12-0	PVC	Phthalates and alternative plasticizers	0.3	10	3	1.3	3.9	50	394000	60	4.2	1.06599e-05	Babich:2004	418.6	3.21645e-11	9.37	35.0069	93766.2	0.000158569	4.06095	1.0307e-05	2.28953e+07	7.27951e-07	0.0186428	4.73168e-08	3.29267	1.41251	16.4633	10.2407	0.0940577	0.0403494	0.470288	0.292533	1.72126	1.39562	0.598699	6.97808	4.34057	0.0398669	0.0171023	0.199334	0.123992
3	Diisononyl phthalate	28553-12-0	PVC	Phthalates and alternative plasticizers	0.3	10	3	1.3	3.9	50	294000	60	2.9	9.86395e-06	Babich:2004	418.6	3.21645e-11	9.37	35.0069	93766.2	0.000158569	3.03025	1.0307e-05	2.28953e+07	7.27951e-07	0.0139111	4.73168e-08	2.45696	1.054	12.2848	7.64151	0.0701852	0.0301084	0.350926	0.218286	1.31318	1.06474	0.456758	5.32371	3.3115	0.0304152	0.0130477	0.152076	0.0945957
4	Diisononyl phthalate	28553-12-0	PVC	Phthalates and alternative plasticizers	0.3	10	3	1.3	3.9	50	253000	60	2.7	1.06719e-05	Babich:2004	418.6	3.21645e-11	9.37	35.0069	93766.2	0.000158569	2.60767	1.0307e-05	2.28953e+07	7.27951e-07	0.0119712	4.73168e-08	2.11433	0.907015	10.5716	6.57586	0.0603974	0.0259096	0.301987	0.187845	1.14297	0.926736	0.397556	4.63368	2.88228	0.026473	0.0113565	0.132365	0.0823347
5	Diisononyl phthalate	28553-12-0	PVC	Phthalates and alternative plasticizers	0.3	10	3	1.3	3.9	50	293000	60	6.1	2.08191e-05	Babich:2004	418.6	3.21645e-11	9.37	35.0069	93766.2	0.000158569	3.01995	1.0307e-05	2.28953e+07	7.27951e-07	0.0138638	4.73168e-08	2.44861	1.05042	12.243	7.61552	0.0699464	0.030006	0.349732	0.217544	1.30905	1.06139	0.455322	5.30697	3.30109	0.0303196	0.0130067	0.151598	0.0942982
6	Diisononyl phthalate	28553-12-0	PVC	Phthalates and alternative plasticizers	0.3	10	3	1.3	3.9	50	359000	60	1.1	3.06407e-06	Babich:2004	418.6	3.21645e-11	9.37	35.0069	93766.2	0.000158569	3.70021	1.0307e-05	2.28953e+07	7.27951e-07	0.0169867	4.73168e-08	3.00017	1.28703	15.0008	9.33096	0.0857023	0.036765	0.428511	0.266547	1.57944	1.28063	0.549371	6.40314	3.98294	0.0365822	0.0156932	0.182911	0.113776
7	Diisononyl phthalate	28553-12-0	PVC	Phthalates and alternative plasticizers	0.3	10	3	1.3	3.9	50	222000	60	1.5	6.75676e-06	Babich:2004	418.6	3.21645e-11	9.37	35.0069	93766.2	0.000158569	2.28815	1.0307e-05	2.28953e+07	7.27951e-07	0.0105043	4.73168e-08	1.85526	0.795879	9.27629	5.77012	0.052997	0.0227349	0.264985	0.164828	1.0129	0.821271	0.352313	4.10635	2.55427	0.0234603	0.0100641	0.117301	0.0729649
8	Diisononyl phthalate	28553-12-0	PVC	Phthalates and alternative plasticizers	0.3	10	3	1.3	3.9	50	393000	60	4	1.01781e-05	Babich:2004	418.6	3.21645e-11	9.37	35.0069	93766.2	0.000158569	4.05065	1.0307e-05	2.28953e+07	7.27951e-07	0.0185955	4.73168e-08	3.28431	1.40892	16.4215	10.2147	0.0938189	0.040247	0.469095	0.29179	1.71722	1.39234	0.597294	6.96171	4.33038	0.0397734	0.0170622	0.198867	0.123701
9	Diisononyl phthalate	28553-12-0	PVC	Phthalates and alternative plasticizers	0.3	10	3	1.3	3.9	50	342000	60	1.8	5.26316e-06	Babich:2004	418.6	3.21645e-11	9.37	35.0069	93766.2	0.000158569	3.52499	1.0307e-05	2.28953e+07	7.27951e-07	0.0161823	4.73168e-08	2.8581	1.22608	14.2905	8.88911	0.081644	0.0350241	0.40822	0.253925	1.51019	1.22447	0.525282	6.12237	3.80829	0.0349781	0.0150051	0.174891	0.108787
10	Diisononyl phthalate	28553-12-0	PVC	Phthalates and alternative plasticizers	0.3	10	3	1.3	3.9	50	290000	60	6.8	2.34483e-05	Babich:2004	418.6	3.21645e-11	9.37	35.0069	93766.2	0.000158569	2.98903	1.0307e-05	2.28953e+07	7.27951e-07	0.0137219	4.73168e-08	2.42354	1.03966	12.1177	7.53755	0.0692303	0.0296988	0.346151	0.215316	1.29666	1.05134	0.451012	5.25672	3.26983	0.0300325	0.0128835	0.150163	0.0934055
11	Diisononyl phthalate	28553-12-0	PVC	Phthalates and alternative plasticizers	0.3	10	3	1.3	3.9	50	364000	60	3.7	1.01648e-05	Babich:2004	418.6	3.21645e-11	9.37	35.0069	93766.2	0.000158569	3.75174	1.0307e-05	2.28953e+07	7.27951e-07	0.0172233	4.73168e-08	3.04195	1.30495	15.2098	9.46092	0.0868959	0.0372771	0.43448	0.270259	1.59976	1.29711	0.556439	6.48553	4.03418	0.0370529	0.0158951	0.185264	0.11524
12	Diisononyl phthalate	28553-12-0	PVC	Phthalates and alternative plasticizers	0.3	10	3	1.3	3.9	50	289000	60	10.8	3.73702e-05	Babich:2004	418.6	3.21645e-11	9.37	35.0069	93766.2	0.000158569	2.97872	1.0307e-05	2.28953e+07	7.27951e-07	0.0136746	4.73168e-08	2.41518	1.03608	12.0759	7.51155	0.0689915	0.0295964	0.344958	0.214574	1.29253	1.04799	0.449574	5.23997	3.25941	0.0299368	0.0128424	0.149684	0.0931077
13	Diisononyl phthalate	28553-12-0	PVC	Phthalates and alternative plasticizers	0.3	10	3	1.3	3.9	50	275000	60	2	7.27273e-06	Babich:2004	418.6	3.21645e-11	9.37	35.0069	93766.2	0.000158569	2.83442	1.0307e-05	2.28953e+07	7.27951e-07	0.0130121	4.73168e-08	2.29818	0.985886	11.4909	7.14767	0.0656494	0.0281626	0.328247	0.204179	1.23454	1.00098	0.429407	5.00491	3.1132	0.0285939	0.0122664	0.142969	0.0889311
14	Diisononyl phthalate	28553-12-0	PVC	Phthalates and alternative plasticizers	0.3	10	3	1.3	3.9	50	274000	60	4.6	1.67883e-05	Babich:2004	418.6	3.21645e-11	9.37	35.0069	93766.2	0.000158569	2.82412	1.0307e-05	2.28953e+07	7.27951e-07	0.0129648	4.73168e-08	2.28982	0.982301	11.4491	7.12168	0.0654107	0.0280602	0.327053	0.203437	1.23039	0.997617	0.427963	4.98809	3.10273	0.0284977	0.0122251	0.142489	0.0886321
15	Diisononyl phthalate	28553-12-0	PVC	Phthalates and alternative plasticizers	0.3	10	3	1.3	3.9	50	323000	60	11.1	3.43653e-05	Babich:2004	418.6	3.21645e-11	9.37	35.0069	93766.2	0.000158569	3.32916	1.0307e-05	2.28953e+07	7.27951e-07	0.0152833	4.73168e-08	2.69932	1.15797	13.4966	8.39527	0.0771082	0.0330783	0.385541	0.239818	1.43247	1.16146	0.498251	5.80732	3.61232	0.0331782	0.014233	0.165891	0.103189
16	Diisononyl phthalate	28553-12-0	PVC	Phthalates and alternative plasticizers	0.3	10	3	1.3	3.9	50	357000	60	4.3	1.20448e-05	Babich:2004	418.6	3.21645e-11	9.37	35.0069	93766.2	0.000158569	3.6796	1.0307e-05	2.28953e+07	7.27951e-07	0.0168921	4.73168e-08	2.98346	1.27986	14.9173	9.27898	0.0852248	0.0365602	0.426124	0.265062	1.57131	1.27403	0.546541	6.37016	3.96243	0.0363938	0.0156124	0.181969	0.11319
17	Diisononyl phthalate	28553-12-0	PVC	Phthalates and alternative plasticizers	0.3	10	3	1.3	3.9	50	318000	60	6.6	2.07547e-05	Babich:2004	418.6	3.21645e-11	9.37	35.0069	93766.2	0.000158569	3.27762	1.0307e-05	2.28953e+07	7.27951e-07	0.0150467	4.73168e-08	2.65753	1.14004	13.2877	8.26531	0.0759146	0.0325662	0.379573	0.236105	1.41196	1.14484	0.491118	5.72418	3.56061	0.0327032	0.0140292	0.163516	0.101712
18	Diisononyl phthalate	28553-12-0	PVC	Phthalates and alternative plasticizers	0.3	10	3	1.3	3.9	50	328000	60	6.5	1.98171e-05	Babich:2004	418.6	3.21645e-11	9.37	35.0069	93766.2	0.000158569	3.38069	1.0307e-05	2.28953e+07	7.27951e-07	0.0155199	4.73168e-08	2.7411	1.17589	13.7055	8.52522	0.0783018	0.0335903	0.391509	0.24353	1.45296	1.17807	0.505376	5.89036	3.66398	0.0336526	0.0144365	0.168263	0.104664
19	Diisononyl phthalate	28553-12-0	PVC	Phthalates and alternative plasticizers	0.3	10	3	1.3	3.9	50	266000	60	2.2	8.27068e-06	Babich:2004	418.6	3.21645e-11	9.37	35.0069	93766.2	0.000158569	2.74166	1.0307e-05	2.28953e+07	7.27951e-07	0.0125863	4.73168e-08	2.22297	0.953621	11.1148	6.91375	0.0635009	0.0272409	0.317504	0.197497	1.19715	0.970665	0.416401	4.85332	3.01891	0.0277278	0.0118948	0.138639	0.0862376
20	Diisononyl phthalate	28553-12-0	PVC	Phthalates and alternative plasticizers	0.3	10	3	1.3	3.9	50	195000	60	1	5.12821e-06	Babich:2004	418.6	3.21645e-11	9.37	35.0069	93766.2	0.000158569	2.00986	1.0307e-05	2.28953e+07	7.27951e-07	0.00922678	4.73168e-08	1.62962	0.699083	8.14809	5.06835	0.0465514	0.0199699	0.232757	0.144782	0.898489	0.728505	0.312518	3.64252	2.26575	0.0208103	0.00892733	0.104052	0.0647231
21	Diisononyl phthalate	28553-12-0	PVC	Phthalates and alternative plasticizers	0.3	10	3	1.3	3.9	50	268000	60	3.2	1.19403e-05	Babich:2004	418.6	3.21645e-11	9.37	35.0069	93766.2	0.000158569	2.76227	1.0307e-05	2.28953e+07	7.27951e-07	0.0126809	4.73168e-08	2.23968	0.960791	11.1984	6.96573	0.0639783	0.0274458	0.319892	0.198982	1.20547	0.977409	0.419294	4.88704	3.03988	0.0279205	0.0119775	0.139602	0.0868367
22	Diisononyl phthalate	28553-12-0	PVC	Phthalates and alternative plasticizers	0.3	10	3	1.3	3.9	50	322000	60	3.5	1.08696e-05	Babich:2004	418.6	3.21645e-11	9.37	35.0069	93766.2	0.000158569	3.31885	1.0307e-05	2.28953e+07	7.27951e-07	0.015236	4.73168e-08	2.69096	1.15438	13.4548	8.36928	0.0768695	0.0329759	0.384347	0.239075	1.42837	1.15814	0.496825	5.7907	3.60198	0.0330832	0.0141922	0.165416	0.102894
23	Diisononyl phthalate	28553-12-0	PVC	Phthalates and alternative plasticizers	0.3	10	3	1.3	3.9	50	129000	60	2	1.55039e-05	Babich:2004	418.6	3.21645e-11	9.37	35.0069	93766.2	0.000158569	1.3296	1.0307e-05	2.28953e+07	7.27951e-07	0.00610387	4.73168e-08	1.07806	0.46247	5.39028	3.35291	0.0307955	0.0132108	0.153978	0.0957786	0.613274	0.497249	0.213313	2.48625	1.54652	0.0142043	0.00609345	0.0710216	0.0441775
24	Diisononyl phthalate	28553-12-0	PVC	Phthalates and alternative plasticizers	0.3	10	3	1.3	3.9	50	300000	60	1.6	5.33333e-06	Babich:2004	418.6	3.21645e-11	9.37	35.0069	93766.2	0.000158569	3.0921	1.0307e-05	2.28953e+07	7.27951e-07	0.014195	4.73168e-08	2.50711	1.07551	12.5355	7.79746	0.0716175	0.0307229	0.358088	0.222741	1.33793	1.08481	0.465368	5.42405	3.37392	0.0309885	0.0132936	0.154942	0.0963787
25	Bis(2-ethylhexyl) phthalate	117-81-7	PVC	Phthalates and alternative plasticizers	0.3	10	3	1.3	3.9	50	373400	60	2.03	5.43653e-06	Chen:2002	390.6	3.82175e-11	7.65845	20	5712.76	0.000819963	19.9013	5.32976e-05	609706	2.73348e-05	0.663444	1.77676e-06	16.1362	6.9222	80.681	50.186	0.80681	0.34611	4.03405	2.5093	2.3348	1.89308	0.812103	9.4654	5.88775	0.094654	0.0406052	0.47327	0.294388
26	Bis(2-ethylhexyl) phthalate	117-81-7	PVC	Phthalates and alternative plasticizers	0.3	10	3	1.3	3.9	50	221100	60	0.92	4.16101e-06	Chen:2002	390.6	3.82175e-11	7.65845	20	5712.76	0.000819963	11.7841	5.32976e-05	609706	2.73348e-05	0.392843	1.77676e-06	9.55468	4.09882	47.7734	29.7164	0.477734	0.204941	2.38867	1.48582	1.43845	1.16631	0.500331	5.83156	3.6274	0.0583156	0.0250166	0.291578	0.18137
27	Bis(2-ethylhexyl) phthalate	117-81-7	PVC	Phthalates and alternative plasticizers	0.3	10	3	1.3	3.9	50	228600	60	1.06	4.63692e-06	Chen:2002	390.6	3.82175e-11	7.65845	20	5712.76	0.000819963	12.1838	5.32976e-05	609706	2.73348e-05	0.406168	1.77676e-06	9.87878	4.23785	49.3939	30.7244	0.493939	0.211893	2.4697	1.53622	1.48349	1.20283	0.515998	6.01417	3.74099	0.0601417	0.0257999	0.300708	0.187049
28	Diisononyl phthalate	28553-12-0	PVC	Phthalates and alternative plasticizers	0.3	10	3	1.3	3.9	50	290000	60	1.88	6.48276e-06	Bouma:2002	418.6	3.21645e-11	9.37	35.0069	93766.2	0.000158569	2.98903	1.0307e-05	2.28953e+07	7.27951e-07	0.0137219	4.73168e-08	2.42354	1.03966	12.1177	7.53755	0.0692303	0.0296988	0.346151	0.215316	1.29666	1.05134	0.451012	5.25672	3.26983	0.0300325	0.0128835	0.150163	0.0934055
29	Diisononyl phthalate	28553-12-0	PVC	Phthalates and alternative plasticizers	0.3	10	3	1.3	3.9	50	300000	60	2.11	7.03333e-06	Bouma:2002	418.6	3.21645e-11	9.37	35.0069	93766.2	0.000158569	3.0921	1.0307e-05	2.28953e+07	7.27951e-07	0.014195	4.73168e-08	2.50711	1.07551	12.5355	7.79746	0.0716175	0.0307229	0.358088	0.222741	1.33793	1.08481	0.465368	5.42405	3.37392	0.0309885	0.0132936	0.154942	0.0963787
30	Bis(2-ethylhexyl) phthalate	117-81-7	PVC	Phthalates and alternative plasticizers	0.3	10	3	1.3	3.9	50	30000	60	0.31	1.03333e-05	Bouma:2002	390.6	3.82175e-11	7.65845	20	5712.76	0.000819963	1.59893	5.32976e-05	609706	2.73348e-05	0.0533029	1.77676e-06	1.29643	0.556149	6.48214	4.03208	0.0648214	0.0278074	0.324107	0.201604	0.227043	0.184089	0.0789715	0.920445	0.572543	0.00920445	0.00394858	0.0460222	0.0286272
31	Diisononyl phthalate	28553-12-0	PVC	Phthalates and alternative plasticizers	0.3	10	3	1.3	3.9	50	320000	60	2.22	6.9375e-06	Bouma:2002	418.6	3.21645e-11	9.37	35.0069	93766.2	0.000158569	3.29824	1.0307e-05	2.28953e+07	7.27951e-07	0.0151414	4.73168e-08	2.67425	1.14721	13.3712	8.31729	0.076392	0.0327711	0.38196	0.23759	1.42017	1.15149	0.493972	5.75745	3.5813	0.0328932	0.0141107	0.164466	0.102303
32	Diisononyl phthalate	28553-12-0	PVC	Phthalates and alternative plasticizers	0.3	10	3	1.3	3.9	50	330000	60	3.09	9.36364e-06	Bouma:2002	418.6	3.21645e-11	9.37	35.0069	93766.2	0.000158569	3.40131	1.0307e-05	2.28953e+07	7.27951e-07	0.0156145	4.73168e-08	2.75782	1.18306	13.7891	8.57721	0.0787793	0.0337952	0.393896	0.245015	1.46114	1.18471	0.508224	5.92355	3.68462	0.0338422	0.0145178	0.169211	0.105254
33	Diisononyl phthalate	28553-12-0	PVC	Phthalates and alternative plasticizers	0.3	10	3	1.3	3.9	50	370000	60	2.88	7.78378e-06	Bouma:2002	418.6	3.21645e-11	9.37	35.0069	93766.2	0.000158569	3.81359	1.0307e-05	2.28953e+07	7.27951e-07	0.0175072	4.73168e-08	3.0921	1.32646	15.4605	9.61687	0.0883283	0.0378915	0.441641	0.274714	1.62412	1.31685	0.564912	6.58427	4.09561	0.037617	0.0161372	0.188085	0.116994
34	Diisononyl phthalate	28553-12-0	PVC	Phthalates and alternative plasticizers	0.3	10	3	1.3	3.9	50	370000	60	2.82	7.62162e-06	Bouma:2002	418.6	3.21645e-11	9.37	35.0069	93766.2	0.000158569	3.81359	1.0307e-05	2.28953e+07	7.27951e-07	0.0175072	4.73168e-08	3.0921	1.32646	15.4605	9.61687	0.0883283	0.0378915	0.441641	0.274714	1.62412	1.31685	0.564912	6.58427	4.09561	0.037617	0.0161372	0.188085	0.116994
35	Diisononyl phthalate	28553-12-0	PVC	Phthalates and alternative plasticizers	0.3	10	3	1.3	3.9	50	370000	60	2.56	6.91892e-06	Bouma:2002	418.6	3.21645e-11	9.37	35.0069	93766.2	0.000158569	3.81359	1.0307e-05	2.28953e+07	7.27951e-07	0.0175072	4.73168e-08	3.0921	1.32646	15.4605	9.61687	0.0883283	0.0378915	0.441641	0.274714	1.62412	1.31685	0.564912	6.58427	4.09561	0.037617	0.0161372	0.188085	0.116994
36	Bis(2-ethylhexyl) phthalate	117-81-7	PVC	Phthalates and alternative plasticizers	0.3	10	3	1.3	3.9	50	380000	60	2.94	7.73684e-06	Bouma:2002	390.6	3.82175e-11	7.65845	20	5712.76	0.000819963	20.2531	5.32976e-05	609706	2.73348e-05	0.67517	1.77676e-06	16.4214	7.04455	82.1071	51.073	0.821071	0.352228	4.10536	2.55365	2.37292	1.92399	0.825362	9.61993	5.98387	0.0961993	0.0412681	0.480996	0.299194
37	Diisononyl phthalate	28553-12-0	PVC	Phthalates and alternative plasticizers	0.3	10	3	1.3	3.9	50	380000	60	2.66	7e-06	Bouma:2002	418.6	3.21645e-11	9.37	35.0069	93766.2	0.000158569	3.91666	1.0307e-05	2.28953e+07	7.27951e-07	0.0179804	4.73168e-08	3.17567	1.36232	15.8783	9.87678	0.0907155	0.0389156	0.453578	0.282138	1.66465	1.34972	0.579009	6.74859	4.19782	0.0385558	0.0165399	0.192779	0.119914
38	Bis(2-ethylhexyl) phthalate	117-81-7	PVC	Phthalates and alternative plasticizers	0.3	10	3	1.3	3.9	50	390000	60	5.22	1.33846e-05	Bouma:2002	390.6	3.82175e-11	7.65845	20	5712.76	0.000819963	20.7861	5.32976e-05	609706	2.73348e-05	0.692938	1.77676e-06	16.8536	7.22994	84.2678	52.417	0.842678	0.361497	4.21339	2.62085	2.43058	1.97074	0.845418	9.85369	6.12928	0.0985369	0.0422709	0.492684	0.306464
39	Diisononyl phthalate	28553-12-0	PVC	Phthalates and alternative plasticizers	0.3	10	3	1.3	3.9	50	420000	60	3.29	7.83333e-06	Bouma:2002	418.6	3.21645e-11	9.37	35.0069	93766.2	0.000158569	4.32894	1.0307e-05	2.28953e+07	7.27951e-07	0.0198731	4.73168e-08	3.50995	1.50572	17.5497	10.9164	0.100265	0.043012	0.501323	0.311837	1.82599	1.48053	0.635126	7.40266	4.60467	0.0422926	0.0181429	0.211463	0.131536
40	Diisononyl phthalate	28553-12-0	PVC	Phthalates and alternative plasticizers	0.3	10	3	1.3	3.9	50	430000	60	2.72	6.32558e-06	Bouma:2002	418.6	3.21645e-11	9.37	35.0069	93766.2	0.000158569	4.43201	1.0307e-05	2.28953e+07	7.27951e-07	0.0203462	4.73168e-08	3.59352	1.54157	17.9676	11.1764	0.102652	0.0440361	0.513259	0.319262	1.86614	1.51308	0.649091	7.56542	4.70591	0.0432225	0.0185418	0.216112	0.134428
41	Diisononyl phthalate	28553-12-0	PVC	Phthalates and alternative plasticizers	0.3	10	3	1.3	3.9	50	450000	60	1.59	3.53333e-06	Bouma:2002	418.6	3.21645e-11	9.37	35.0069	93766.2	0.000158569	4.63815	1.0307e-05	2.28953e+07	7.27951e-07	0.0212926	4.73168e-08	3.76066	1.61327	18.8033	11.6962	0.107426	0.0460843	0.537131	0.334111	1.94622	1.57802	0.676947	7.89009	4.90787	0.0450774	0.0193375	0.225387	0.140197
42	Diisononyl phthalate	28553-12-0	PVC	Phthalates and alternative plasticizers	0.3	10	3	1.3	3.9	50	450000	60	2.89	6.42222e-06	Bouma:2002	418.6	3.21645e-11	9.37	35.0069	93766.2	0.000158569	4.63815	1.0307e-05	2.28953e+07	7.27951e-07	0.0212926	4.73168e-08	3.76066	1.61327	18.8033	11.6962	0.107426	0.0460843	0.537131	0.334111	1.94622	1.57802	0.676947	7.89009	4.90787	0.0450774	0.0193375	0.225387	0.140197
43	Bis(2-ethylhexyl) phthalate	117-81-7	PVC	Phthalates and alternative plasticizers	0.3	10	3	1.3	3.9	50	440000	60	2.26	5.13636e-06	Bouma:2002	390.6	3.82175e-11	7.65845	20	5712.76	0.000819963	23.4509	5.32976e-05	609706	2.73348e-05	0.781776	1.77676e-06	19.0143	8.15685	95.0714	59.1372	0.950714	0.407843	4.75357	2.95686	2.71726	2.20318	0.945133	11.0159	6.85221	0.110159	0.0472566	0.550795	0.342611
44	Diisononyl phthalate	28553-12-0	PVC	Phthalates and alternative plasticizers	0.3	10	3	1.3	3.9	50	160000	60	0.92	5.75e-06	Bouma:2002	418.6	3.21645e-11	9.37	35.0069	93766.2	0.000158569	1.64912	1.0307e-05	2.28953e+07	7.27951e-07	0.00757069	4.73168e-08	1.33712	0.573606	6.68561	4.15865	0.038196	0.0163855	0.19098	0.118795	0.748347	0.606768	0.260295	3.03384	1.88714	0.0173328	0.00743553	0.0866641	0.0539076
45	Diisononyl phthalate	28553-12-0	PVC	Phthalates and alternative plasticizers	0.3	10	3	1.3	3.9	50	270000	60	0.7	2.59259e-06	Bouma:2002	418.6	3.21645e-11	9.37	35.0069	93766.2	0.000158569	2.78289	1.0307e-05	2.28953e+07	7.27951e-07	0.0127755	4.73168e-08	2.25639	0.967961	11.282	7.01772	0.0644558	0.0276506	0.322279	0.200467	1.21378	0.984149	0.422185	4.92074	3.06084	0.028113	0.0120601	0.140565	0.0874355
46	Diisononyl phthalate	28553-12-0	PVC	Phthalates and alternative plasticizers	0.3	10	3	1.3	3.9	50	280000	60	2.32	8.28571e-06	Bouma:2002	418.6	3.21645e-11	9.37	35.0069	93766.2	0.000158569	2.88596	1.0307e-05	2.28953e+07	7.27951e-07	0.0132487	4.73168e-08	2.33997	1.00381	11.6998	7.27763	0.066843	0.0286747	0.334215	0.207891	1.25528	1.01779	0.436618	5.08896	3.16548	0.0290741	0.0124723	0.14537	0.0904245
47	Diisononyl phthalate	28553-12-0	PVC	Phthalates and alternative plasticizers	0.3	10	3	1.3	3.9	50	340000	60	2.18	6.41176e-06	Bouma:2002	418.6	3.21645e-11	9.37	35.0069	93766.2	0.000158569	3.50438	1.0307e-05	2.28953e+07	7.27951e-07	0.0160877	4.73168e-08	2.84139	1.21891	14.2069	8.83712	0.0811665	0.0348193	0.405833	0.25244	1.50202	1.21785	0.522442	6.08927	3.78771	0.034789	0.014924	0.173945	0.108199
48	Diisononyl phthalate	28553-12-0	PVC	Phthalates and alternative plasticizers	0.3	10	3	1.3	3.9	50	330000	60	4.85	1.4697e-05	Bouma:2002	418.6	3.21645e-11	9.37	35.0069	93766.2	0.000158569	3.40131	1.0307e-05	2.28953e+07	7.27951e-07	0.0156145	4.73168e-08	2.75782	1.18306	13.7891	8.57721	0.0787793	0.0337952	0.393896	0.245015	1.46114	1.18471	0.508224	5.92355	3.68462	0.0338422	0.0145178	0.169211	0.105254
49	Diisononyl phthalate	28553-12-0	PVC	Phthalates and alternative plasticizers	0.3	10	3	1.3	3.9	50	360000	60	2.6	7.22222e-06	Bouma:2002	418.6	3.21645e-11	9.37	35.0069	93766.2	0.000158569	3.71052	1.0307e-05	2.28953e+07	7.27951e-07	0.017034	4.73168e-08	3.00853	1.29061	15.0426	9.35695	0.085941	0.0368674	0.429705	0.267289	1.58351	1.28392	0.550785	6.41962	3.99319	0.0366764	0.0157336	0.183382	0.114069
50	Diisononyl phthalate	28553-12-0	PVC	Phthalates and alternative plasticizers	0.3	10	3	1.3	3.9	50	400000	60	3.46	8.65e-06	Bouma:2002	418.6	3.21645e-11	9.37	35.0069	93766.2	0.000158569	4.1228	1.0307e-05	2.28953e+07	7.27951e-07	0.0189267	4.73168e-08	3.34281	1.43402	16.714	10.3966	0.09549	0.0409638	0.47745	0.296988	1.74547	1.41525	0.607121	7.07624	4.40163	0.0404277	0.0173429	0.202139	0.125736
51	Diisononyl phthalate	28553-12-0	PVC	Phthalates and alternative plasticizers	0.3	10	3	1.3	3.9	50	420000	60	4.5	1.07143e-05	Bouma:2002	418.6	3.21645e-11	9.37	35.0069	93766.2	0.000158569	4.32894	1.0307e-05	2.28953e+07	7.27951e-07	0.0198731	4.73168e-08	3.50995	1.50572	17.5497	10.9164	0.100265	0.043012	0.501323	0.311837	1.82599	1.48053	0.635126	7.40266	4.60467	0.0422926	0.0181429	0.211463	0.131536
52	Diisononyl phthalate	28553-12-0	PVC	Phthalates and alternative plasticizers	0.3	10	3	1.3	3.9	50	450000	60	1.85	4.11111e-06	Bouma:2002	418.6	3.21645e-11	9.37	35.0069	93766.2	0.000158569	4.63815	1.0307e-05	2.28953e+07	7.27951e-07	0.0212926	4.73168e-08	3.76066	1.61327	18.8033	11.6962	0.107426	0.0460843	0.537131	0.334111	1.94622	1.57802	0.676947	7.89009	4.90787	0.0450774	0.0193375	0.225387	0.140197
53	Diisononyl phthalate	28553-12-0	PVC	Phthalates and alternative plasticizers	0.3	10	3	1.3	3.9	50	300000	60	1.39	4.63333e-06	Bouma:2002	418.6	3.21645e-11	9.37	35.0069	93766.2	0.000158569	3.0921	1.0307e-05	2.28953e+07	7.27951e-07	0.014195	4.73168e-08	2.50711	1.07551	12.5355	7.79746	0.0716175	0.0307229	0.358088	0.222741	1.33793	1.08481	0.465368	5.42405	3.37392	0.0309885	0.0132936	0.154942	0.0963787
54	Diisononyl phthalate	28553-12-0	PVC	Phthalates and alternative plasticizers	0.3	10	3	1.3	3.9	50	340000	60	1.18	3.47059e-06	Bouma:2002	418.6	3.21645e-11	9.37	35.0069	93766.2	0.000158569	3.50438	1.0307e-05	2.28953e+07	7.27951e-07	0.0160877	4.73168e-08	2.84139	1.21891	14.2069	8.83712	0.0811665	0.0348193	0.405833	0.25244	1.50202	1.21785	0.522442	6.08927	3.78771	0.034789	0.014924	0.173945	0.108199
55	Diisononyl phthalate	28553-12-0	PVC	Phthalates and alternative plasticizers	0.3	10	3	1.3	3.9	50	310000	60	1.2	3.87097e-06	Bouma:2002	418.6	3.21645e-11	9.37	35.0069	93766.2	0.000158569	3.19517	1.0307e-05	2.28953e+07	7.27951e-07	0.0146682	4.73168e-08	2.59068	1.11136	12.9534	8.05738	0.0740048	0.031747	0.370024	0.230166	1.3791	1.11819	0.479688	5.59095	3.47773	0.031942	0.0137027	0.15971	0.0993443
56	Bis(2-ethylhexyl) phthalate	117-81-7	PVC	Phthalates and alternative plasticizers	0.3	10	3	1.3	3.9	50	370000	60	1.23	3.32432e-06	Bouma:2002	390.6	3.82175e-11	7.65845	20	5712.76	0.000819963	19.7201	5.32976e-05	609706	2.73348e-05	0.657403	1.77676e-06	15.9893	6.85917	79.9464	49.729	0.799464	0.342958	3.99732	2.48645	2.31514	1.87714	0.805266	9.38571	5.83818	0.0938571	0.0402633	0.469285	0.291909
57	Bis(2-ethylhexyl) phthalate	117-81-7	PVC	Phthalates and alternative plasticizers	0.3	10	3	1.3	3.9	50	410000	60	1.64	4e-06	Bouma:2002	390.6	3.82175e-11	7.65845	20	5712.76	0.000819963	21.852	5.32976e-05	609706	2.73348e-05	0.728473	1.77676e-06	17.7179	7.6007	88.5893	55.1051	0.885893	0.380035	4.42946	2.75525	2.54556	2.06397	0.885414	10.3199	6.41925	0.103199	0.0442707	0.515993	0.320962
58	Diisononyl phthalate	28553-12-0	PVC	Phthalates and alternative plasticizers	0.3	10	3	1.3	3.9	50	310000	60	1.02	3.29032e-06	Bouma:2002	418.6	3.21645e-11	9.37	35.0069	93766.2	0.000158569	3.19517	1.0307e-05	2.28953e+07	7.27951e-07	0.0146682	4.73168e-08	2.59068	1.11136	12.9534	8.05738	0.0740048	0.031747	0.370024	0.230166	1.3791	1.11819	0.479688	5.59095	3.47773	0.031942	0.0137027	0.15971	0.0993443
59	Bis(2-ethylhexyl) phthalate	117-81-7	PVC	Phthalates and alternative plasticizers	0.3	10	3	1.3	3.9	50	330000	60	1.64	4.9697e-06	Bouma:2002	390.6	3.82175e-11	7.65845	20	5712.76	0.000819963	17.5882	5.32976e-05	609706	2.73348e-05	0.586332	1.77676e-06	14.2607	6.11764	71.3036	44.3529	0.713036	0.305882	3.56518	2.21764	2.08282	1.68877	0.724459	8.44386	5.25233	0.0844386	0.036223	0.422193	0.262616
60	Bis(2-ethylhexyl) phthalate	117-81-7	PVC	Phthalates and alternative plasticizers	0.3	10	3	1.3	3.9	50	360000	60	1.75	4.86111e-06	Bouma:2002	390.6	3.82175e-11	7.65845	20	5712.76	0.000819963	19.1871	5.32976e-05	609706	2.73348e-05	0.639635	1.77676e-06	15.5571	6.67379	77.7857	48.385	0.777857	0.333689	3.88928	2.41925	2.25725	1.8302	0.785129	9.151	5.69219	0.09151	0.0392565	0.45755	0.284609
61	Bis(2-ethylhexyl) phthalate	117-81-7	PVC	Phthalates and alternative plasticizers	0.3	10	3	1.3	3.9	50	370000	60	1.31	3.54054e-06	Bouma:2002	390.6	3.82175e-11	7.65845	20	5712.76	0.000819963	19.7201	5.32976e-05	609706	2.73348e-05	0.657403	1.77676e-06	15.9893	6.85917	79.9464	49.729	0.799464	0.342958	3.99732	2.48645	2.31514	1.87714	0.805266	9.38571	5.83818	0.0938571	0.0402633	0.469285	0.291909
62	Bis(2-ethylhexyl) phthalate	117-81-7	PVC	Phthalates and alternative plasticizers	0.3	10	3	1.3	3.9	50	370000	60	1.81	4.89189e-06	Bouma:2002	390.6	3.82175e-11	7.65845	20	5712.76	0.000819963	19.7201	5.32976e-05	609706	2.73348e-05	0.657403	1.77676e-06	15.9893	6.85917	79.9464	49.729	0.799464	0.342958	3.99732	2.48645	2.31514	1.87714	0.805266	9.38571	5.83818	0.0938571	0.0402633	0.469285	0.291909
63	Diisononyl phthalate	28553-12-0	PVC	Phthalates and alternative plasticizers	0.3	10	3	1.3	3.9	50	360000	60	1.5	4.16667e-06	Bouma:2002	418.6	3.21645e-11	9.37	35.0069	93766.2	0.000158569	3.71052	1.0307e-05	2.28953e+07	7.27951e-07	0.017034	4.73168e-08	3.00853	1.29061	15.0426	9.35695	0.085941	0.0368674	0.429705	0.267289	1.58351	1.28392	0.550785	6.41962	3.99319	0.0366764	0.0157336	0.183382	0.114069
64	Diisononyl phthalate	28553-12-0	PVC	Phthalates and alternative plasticizers	0.3	10	3	1.3	3.9	50	390000	60	0.75	1.92308e-06	Bouma:2002	418.6	3.21645e-11	9.37	35.0069	93766.2	0.000158569	4.01973	1.0307e-05	2.28953e+07	7.27951e-07	0.0184536	4.73168e-08	3.25924	1.39817	16.2962	10.1367	0.0931028	0.0399397	0.465514	0.289563	1.7051	1.38251	0.593079	6.91257	4.29982	0.0394927	0.0169418	0.197463	0.122828
65	Diisononyl phthalate	28553-12-0	PVC	Phthalates and alternative plasticizers	0.3	10	3	1.3	3.9	50	440000	60	2.38	5.40909e-06	Bouma:2002	418.6	3.21645e-11	9.37	35.0069	93766.2	0.000158569	4.53508	1.0307e-05	2.28953e+07	7.27951e-07	0.0208194	4.73168e-08	3.67709	1.57742	18.3854	11.4363	0.105039	0.0450602	0.525195	0.326687	1.90621	1.54558	0.663031	7.7279	4.80697	0.0441507	0.01894	0.220754	0.137315
66	Diisononyl phthalate	28553-12-0	PVC	Phthalates and alternative plasticizers	0.3	10	3	1.3	3.9	50	450000	60	2.03	4.51111e-06	Bouma:2002	418.6	3.21645e-11	9.37	35.0069	93766.2	0.000158569	4.63815	1.0307e-05	2.28953e+07	7.27951e-07	0.0212926	4.73168e-08	3.76066	1.61327	18.8033	11.6962	0.107426	0.0460843	0.537131	0.334111	1.94622	1.57802	0.676947	7.89009	4.90787	0.0450774	0.0193375	0.225387	0.140197
67	Bis(2-ethylhexyl) phthalate	117-81-7	PVC	Phthalates and alternative plasticizers	0.3	10	3	1.3	3.9	50	70000	60	0.58	8.28571e-06	Bouma:2002	390.6	3.82175e-11	7.65845	20	5712.76	0.000819963	3.73083	5.32976e-05	609706	2.73348e-05	0.124373	1.77676e-06	3.025	1.29768	15.125	9.40819	0.15125	0.064884	0.75625	0.470409	0.496848	0.40285	0.172817	2.01425	1.25292	0.0201425	0.00864084	0.100712	0.0626461
68	Bis(2-ethylhexyl) phthalate	117-81-7	PVC	Phthalates and alternative plasticizers	0.3	10	3	1.3	3.9	50	340000	60	1.77	5.20588e-06	Bouma:2002	390.6	3.82175e-11	7.65845	20	5712.76	0.000819963	18.1212	5.32976e-05	609706	2.73348e-05	0.6041	1.77676e-06	14.6929	6.30302	73.4643	45.6969	0.734643	0.315151	3.67321	2.28485	2.14109	1.73602	0.744727	8.6801	5.39927	0.086801	0.0372364	0.434005	0.269964
69	Diisononyl phthalate	28553-12-0	PVC	Phthalates and alternative plasticizers	0.3	10	3	1.3	3.9	50	350000	60	3.69	1.05429e-05	Bouma:2002	418.6	3.21645e-11	9.37	35.0069	93766.2	0.000158569	3.60745	1.0307e-05	2.28953e+07	7.27951e-07	0.0165609	4.73168e-08	2.92496	1.25476	14.6248	9.09704	0.0835538	0.0358434	0.417769	0.259864	1.54281	1.25093	0.536629	6.25463	3.89056	0.0357337	0.0153292	0.178669	0.111137
70	Bis(2-ethylhexyl) phthalate	117-81-7	PVC	Phthalates and alternative plasticizers	0.3	10	3	1.3	3.9	50	340000	60	0.63	1.85294e-06	Bouma:2002	390.6	3.82175e-11	7.65845	20	5712.76	0.000819963	18.1212	5.32976e-05	609706	2.73348e-05	0.6041	1.77676e-06	14.6929	6.30302	73.4643	45.6969	0.734643	0.315151	3.67321	2.28485	2.14109	1.73602	0.744727	8.6801	5.39927	0.086801	0.0372364	0.434005	0.269964
71	Diisononyl phthalate	28553-12-0	PVC	Phthalates and alternative plasticizers	0.3	10	3	1.3	3.9	50	230000	60	0.25	1.08696e-06	Bouma:2002	418.6	3.21645e-11	9.37	35.0069	93766.2	0.000158569	2.37061	1.0307e-05	2.28953e+07	7.27951e-07	0.0108829	4.73168e-08	1.92211	0.824559	9.61057	5.97805	0.0549068	0.0235542	0.274534	0.170768	1.04659	0.848589	0.364032	4.24294	2.63923	0.0242406	0.0103989	0.121203	0.0753919
72	Diisononyl phthalate	28553-12-0	PVC	Phthalates and alternative plasticizers	0.3	10	3	1.3	3.9	50	270000	60	0.78	2.88889e-06	Bouma:2002	418.6	3.21645e-11	9.37	35.0069	93766.2	0.000158569	2.78289	1.0307e-05	2.28953e+07	7.27951e-07	0.0127755	4.73168e-08	2.25639	0.967961	11.282	7.01772	0.0644558	0.0276506	0.322279	0.200467	1.21378	0.984149	0.422185	4.92074	3.06084	0.028113	0.0120601	0.140565	0.0874355
73	Diisononyl phthalate	28553-12-0	PVC	Phthalates and alternative plasticizers	0.3	10	3	1.3	3.9	50	390000	60	1.97	5.05128e-06	Bouma:2002	418.6	3.21645e-11	9.37	35.0069	93766.2	0.000158569	4.01973	1.0307e-05	2.28953e+07	7.27951e-07	0.0184536	4.73168e-08	3.25924	1.39817	16.2962	10.1367	0.0931028	0.0399397	0.465514	0.289563	1.7051	1.38251	0.593079	6.91257	4.29982	0.0394927	0.0169418	0.197463	0.122828
74	Diisononyl phthalate	28553-12-0	PVC	Phthalates and alternative plasticizers	0.3	10	3	1.3	3.9	50	152000	60	2	1.31579e-05	Simoneau:2009	418.6	3.21645e-11	9.37	35.0069	93766.2	0.000158569	1.56666	1.0307e-05	2.28953e+07	7.27951e-07	0.00719215	4.73168e-08	1.27027	0.544926	6.35133	3.95071	0.0362862	0.0155663	0.181431	0.112855	0.713696	0.578673	0.248242	2.89336	1.79976	0.0165303	0.00709124	0.0826513	0.0514115
75	Diisononyl phthalate	28553-12-0	PVC	Phthalates and alternative plasticizers	0.3	10	3	1.3	3.9	50	248000	60	1.1	4.43548e-06	Simoneau:2009	418.6	3.21645e-11	9.37	35.0069	93766.2	0.000158569	2.55613	1.0307e-05	2.28953e+07	7.27951e-07	0.0117346	4.73168e-08	2.07254	0.88909	10.3627	6.4459	0.0592038	0.0253976	0.296019	0.184132	1.12208	0.909795	0.390289	4.54897	2.82959	0.025989	0.0111489	0.129945	0.0808296
76	Diisononyl phthalate	28553-12-0	PVC	Phthalates and alternative plasticizers	0.3	10	3	1.3	3.9	50	380000	60	3.9	1.02632e-05	Simoneau:2009	418.6	3.21645e-11	9.37	35.0069	93766.2	0.000158569	3.91666	1.0307e-05	2.28953e+07	7.27951e-07	0.0179804	4.73168e-08	3.17567	1.36232	15.8783	9.87678	0.0907155	0.0389156	0.453578	0.282138	1.66465	1.34972	0.579009	6.74859	4.19782	0.0385558	0.0165399	0.192779	0.119914
77	Diisononyl phthalate	28553-12-0	PVC	Phthalates and alternative plasticizers	0.3	10	3	1.3	3.9	50	451000	60	4.8	1.0643e-05	Simoneau:2009	418.6	3.21645e-11	9.37	35.0069	93766.2	0.000158569	4.64845	1.0307e-05	2.28953e+07	7.27951e-07	0.0213399	4.73168e-08	3.76902	1.61685	18.8451	11.7222	0.107665	0.0461867	0.538325	0.334854	1.95022	1.58126	0.678337	7.9063	4.91795	0.04517	0.0193773	0.22585	0.140485
78	Diisodecyl phthalate	26761-40-0	PVC	Phthalates and alternative plasticizers	0.3	10	3	1.3	3.9	50	248000	60	1	4.03226e-06	Simoneau:2009	446.7	2.7359e-11	10.36	38.7623	473093	3.52279e-05	0.567874	2.28981e-06	1.86443e+08	8.93927e-08	0.00144101	5.81053e-09	0.460438	0.197521	2.30219	1.43203	0.0118785	0.00509571	0.0593926	0.0369439	0.873741	0.708439	0.30391	3.54219	2.20335	0.0182765	0.00784035	0.0913825	0.0568426
79	Diisodecyl phthalate	26761-40-0	PVC	Phthalates and alternative plasticizers	0.3	10	3	1.3	3.9	50	389000	60	2	5.14139e-06	Simoneau:2009	446.7	2.7359e-11	10.36	38.7623	473093	3.52279e-05	0.890738	2.28981e-06	1.86443e+08	8.93927e-08	0.0022603	5.81053e-09	0.72222	0.309822	3.6111	2.24621	0.018632	0.00799287	0.0931602	0.0579483	1.32458	1.07398	0.460724	5.36992	3.34025	0.027707	0.0118859	0.138535	0.0861726
80	Diisodecyl phthalate	26761-40-0	PVC	Phthalates and alternative plasticizers	0.3	10	3	1.3	3.9	50	451000	60	2.6	5.76497e-06	Simoneau:2009	446.7	2.7359e-11	10.36	38.7623	473093	3.52279e-05	1.03271	2.28981e-06	1.86443e+08	8.93927e-08	0.00262055	5.81053e-09	0.83733	0.359202	4.18665	2.60422	0.0216017	0.0092668	0.108008	0.0671843	1.5186	1.23129	0.528208	6.15647	3.82951	0.0317653	0.0136268	0.158826	0.0987946
81	Bis(2-ethylhexyl) phthalate	117-81-7	PVC	Phthalates and alternative plasticizers	0.3	10	3	1.3	3.9	50	248000	60	1.2	4.83871e-06	Simoneau:2009	390.6	3.82175e-11	7.65845	20	5712.76	0.000819963	13.2178	5.32976e-05	609706	2.73348e-05	0.440638	1.77676e-06	10.7171	4.5975	53.5857	33.3319	0.535857	0.229875	2.67928	1.66659	1.59949	1.29689	0.556346	6.48444	4.03351	0.0648444	0.0278173	0.324222	0.201675
82	Bis(2-ethylhexyl) phthalate	117-81-7	PVC	Phthalates and alternative plasticizers	0.3	10	3	1.3	3.9	50	366000	60	2.7	7.37705e-06	Simoneau:2009	390.6	3.82175e-11	7.65845	20	5712.76	0.000819963	19.5069	5.32976e-05	609706	2.73348e-05	0.650296	1.77676e-06	15.8164	6.78502	79.0821	49.1914	0.790821	0.339251	3.95411	2.45957	2.292	1.85838	0.797217	9.29188	5.77982	0.0929188	0.0398608	0.464594	0.288991
83	Bis(2-ethylhexyl) phthalate	117-81-7	PVC	Phthalates and alternative plasticizers	0.3	10	3	1.3	3.9	50	380000	60	2.7	7.10526e-06	Simoneau:2009	390.6	3.82175e-11	7.65845	20	5712.76	0.000819963	20.2531	5.32976e-05	609706	2.73348e-05	0.67517	1.77676e-06	16.4214	7.04455	82.1071	51.073	0.821071	0.352228	4.10536	2.55365	2.37292	1.92399	0.825362	9.61993	5.98387	0.0961993	0.0412681	0.480996	0.299194
84	Bis(2-ethylhexyl) phthalate	117-81-7	PVC	Phthalates and alternative plasticizers	0.3	10	3	1.3	3.9	50	451000	60	3.9	8.64745e-06	Simoneau:2009	390.6	3.82175e-11	7.65845	20	5712.76	0.000819963	24.0372	5.32976e-05	609706	2.73348e-05	0.801321	1.77676e-06	19.4896	8.36077	97.4482	60.6156	0.974482	0.418039	4.87241	3.03078	2.77999	2.25404	0.966952	11.2702	7.0104	0.112702	0.0483476	0.563511	0.35052
85	Benzyl butyl phthalate	85-68-7	PVC	Phthalates and alternative plasticizers	0.3	10	3	1.3	3.9	50	248000	60	1.6	6.45161e-06	Simoneau:2009	312.4	6.66658e-11	4.46009	200	30.6204	0.00184262	29.7031	0.000119771	696.032	0.00184262	29.7031	0.000119771	24.0836	10.3315	120.418	74.9034	0.120418	0.0516575	0.60209	0.374517	3.67768	2.9819	1.27919	14.9095	9.27414	0.0149095	0.00639596	0.0745475	0.0463707
86	Benzyl butyl phthalate	85-68-7	PVC	Phthalates and alternative plasticizers	0.3	10	3	1.3	3.9	50	348000	60	3.4	9.77011e-06	Simoneau:2009	312.4	6.66658e-11	4.46009	200	30.6204	0.00184262	41.6801	0.000119771	696.032	0.00184262	41.6801	0.000119771	33.7947	14.4974	168.974	105.106	0.168974	0.0724872	0.844868	0.525532	5.02992	4.07832	1.74954	20.3916	12.6842	0.0203916	0.00874769	0.101958	0.0634208
87	Benzyl butyl phthalate	85-68-7	PVC	Phthalates and alternative plasticizers	0.3	10	3	1.3	3.9	50	380000	60	4.6	1.21053e-05	Simoneau:2009	312.4	6.66658e-11	4.46009	200	30.6204	0.00184262	45.5128	0.000119771	696.032	0.00184262	45.5128	0.000119771	36.9023	15.8305	184.511	114.771	0.184511	0.0791527	0.922557	0.573857	5.45598	4.42377	1.89773	22.1188	13.7586	0.0221188	0.00948867	0.110594	0.0687928
88	Benzyl butyl phthalate	85-68-7	PVC	Phthalates and alternative plasticizers	0.3	10	3	1.3	3.9	50	451000	60	11	2.43902e-05	Simoneau:2009	312.4	6.66658e-11	4.46009	200	30.6204	0.00184262	54.0165	0.000119771	696.032	0.00184262	54.0165	0.000119771	43.7972	18.7883	218.986	136.216	0.218986	0.0939417	1.09493	0.681078	6.39195	5.18266	2.22329	25.9133	16.1188	0.0259133	0.0111164	0.129567	0.0805941
89	Dibutyl phthalate	84-74-2	PVC	Phthalates and alternative plasticizers	0.3	10	3	1.3	3.9	50	248000	60	11.3	4.55645e-05	Simoneau:2009	278.34	8.88731e-11	4.5098	100	33.2127	0.0021275	34.2954	0.000138288	773.326	0.0021275	34.2954	0.000138288	27.807	11.9288	139.035	86.4839	0.27807	0.119288	1.39035	0.864839	4.50193	3.65021	1.56589	18.2511	11.3527	0.0365021	0.0156589	0.182511	0.113527
90	Dibutyl phthalate	84-74-2	PVC	Phthalates and alternative plasticizers	0.3	10	3	1.3	3.9	50	345000	60	11.8	3.42029e-05	Simoneau:2009	278.34	8.88731e-11	4.5098	100	33.2127	0.0021275	47.7093	0.000138288	773.326	0.0021275	47.7093	0.000138288	38.6832	16.5945	193.416	120.31	0.386832	0.165945	1.93416	1.2031	6.10817	4.95257	2.12458	24.7628	15.4032	0.0495257	0.0212458	0.247628	0.154032
91	Dibutyl phthalate	84-74-2	PVC	Phthalates and alternative plasticizers	0.3	10	3	1.3	3.9	50	380000	60	14.5	3.81579e-05	Simoneau:2009	278.34	8.88731e-11	4.5098	100	33.2127	0.0021275	52.5493	0.000138288	773.326	0.0021275	52.5493	0.000138288	42.6076	18.278	213.038	132.516	0.426076	0.18278	2.13038	1.32516	6.67879	5.41524	2.32306	27.0762	16.8422	0.0541524	0.0232306	0.270762	0.168422
92	Dibutyl phthalate	84-74-2	PVC	Phthalates and alternative plasticizers	0.3	10	3	1.3	3.9	50	451000	60	32.7	7.25055e-05	Simoneau:2009	278.34	8.88731e-11	4.5098	100	33.2127	0.0021275	62.3678	0.000138288	773.326	0.0021275	62.3678	0.000138288	50.5685	21.6931	252.842	157.275	0.505685	0.216931	2.52842	1.57275	7.82453	6.34421	2.72158	31.7211	19.7314	0.0634421	0.0272158	0.317211	0.197314
93	2,2,4-trimethyl-1,3 pentanediol diisobutyrate	6846-50-0	PVC	Phthalates and alternative plasticizers	0.3	10	3	1.3	3.9	50	21600	60	1.17	5.41667e-05	Babich:2020	286.41	8.27667e-11	4.77744	16.3612	51.4433	0.00205311	2.88257	0.000133452	1363.3	0.0016117	2.26282	0.00010476	2.33722	1.00263	11.6861	7.26909	0.142851	0.0612811	0.714257	0.444288	0.432147	0.350389	0.150312	1.75195	1.08976	0.0214159	0.00918709	0.107079	0.0666064
94	2,2,4-trimethyl-1,3 pentanediol diisobutyrate	6846-50-0	PVC	Phthalates and alternative plasticizers	0.3	10	3	1.3	3.9	50	25500	60	0.94	3.68627e-05	Babich:2020	286.41	8.27667e-11	4.77744	16.3612	51.4433	0.00205311	3.40303	0.000133452	1363.3	0.0016117	2.67139	0.00010476	2.75922	1.18366	13.7961	8.58157	0.168644	0.0723458	0.84322	0.524507	0.503802	0.408488	0.175235	2.04244	1.27046	0.0249669	0.0107104	0.124834	0.0776505
95	2,2,4-trimethyl-1,3 pentanediol diisobutyrate	6846-50-0	PVC	Phthalates and alternative plasticizers	0.3	10	3	1.3	3.9	50	33300	60	0.91	2.73273e-05	Babich:2020	286.41	8.27667e-11	4.77744	16.3612	51.4433	0.00205311	4.44396	0.000133452	1363.3	0.0016117	3.48852	0.00010476	3.60321	1.54573	18.0161	11.2065	0.220229	0.0944751	1.10115	0.684944	0.644745	0.522766	0.224259	2.61383	1.62588	0.0319516	0.0137068	0.159758	0.099374
96	2,2,4-trimethyl-1,3 pentanediol diisobutyrate	6846-50-0	PVC	Phthalates and alternative plasticizers	0.3	10	3	1.3	3.9	50	57300	60	4.83	8.42932e-05	Babich:2020	286.41	8.27667e-11	4.77744	16.3612	51.4433	0.00205311	7.64682	0.000133452	1363.3	0.0016117	6.00277	0.00010476	6.20012	2.65976	31.0006	19.2833	0.378953	0.162565	1.89476	1.1786	1.06476	0.863318	0.370351	4.31659	2.68505	0.0527662	0.0226359	0.263831	0.164111
97	2,2,4-trimethyl-1,3 pentanediol diisobutyrate	6846-50-0	PVC	Phthalates and alternative plasticizers	0.3	10	3	1.3	3.9	50	61400	60	0.9	1.4658e-05	Babich:2020	286.41	8.27667e-11	4.77744	16.3612	51.4433	0.00205311	8.19397	0.000133452	1363.3	0.0016117	6.43228	0.00010476	6.64376	2.85008	33.2188	20.6631	0.406068	0.174197	2.03034	1.26293	1.13499	0.920264	0.39478	4.60132	2.86215	0.0562467	0.024129	0.281233	0.174935
98	2,2,4-trimethyl-1,3 pentanediol diisobutyrate	6846-50-0	PVC	Phthalates and alternative plasticizers	0.3	10	3	1.3	3.9	50	63900	60	2.52	3.94366e-05	Babich:2020	286.41	8.27667e-11	4.77744	16.3612	51.4433	0.00205311	8.52761	0.000133452	1363.3	0.0016117	6.69418	0.00010476	6.91427	2.96612	34.5714	21.5044	0.422602	0.18129	2.11301	1.31435	1.17764	0.954844	0.409614	4.77422	2.9697	0.0583603	0.0250357	0.291801	0.181509
99	2,2,4-trimethyl-1,3 pentanediol diisobutyrate	6846-50-0	PVC	Phthalates and alternative plasticizers	0.3	10	3	1.3	3.9	50	111900	60	7.12	6.36282e-05	Babich:2020	286.41	8.27667e-11	4.77744	16.3612	51.4433	0.00205311	14.9333	0.000133452	1363.3	0.0016117	11.7227	0.00010476	12.1081	5.1942	60.5405	37.6579	0.740049	0.31747	3.70025	2.30166	1.9766	1.60265	0.687512	8.01324	4.98447	0.0979541	0.0420209	0.489771	0.304651
100	2,2,4-trimethyl-1,3 pentanediol diisobutyrate	6846-50-0	PVC	Phthalates and alternative plasticizers	0.3	10	3	1.3	3.9	50	189700	60	11.31	5.96205e-05	Babich:2020	286.41	8.27667e-11	4.77744	16.3612	51.4433	0.00205311	25.3159	0.000133452	1363.3	0.0016117	19.873	0.00010476	20.5264	8.80553	102.632	63.8401	1.25458	0.538196	6.27289	3.90192	3.21958	2.61047	1.11985	13.0523	8.11894	0.159552	0.0684456	0.797762	0.496231
101	di(2-ethylhexyl) terephthalate	6422-86-2	PVC	Phthalates and alternative plasticizers	0.3	10	3	1.3	3.9	50	24600	60	0.14	5.69106e-06	Babich:2020	390.6	3.82175e-11	7.69707	67.7157	6085.08	0.000821587	1.31372	5.34032e-05	661684	2.51876e-05	0.040275	1.63719e-06	1.06518	0.456945	5.32588	3.31285	0.0157301	0.006748	0.0786506	0.048923	0.188019	0.152448	0.0653978	0.762238	0.474134	0.00225129	0.000965771	0.0112565	0.00700184
102	di(2-ethylhexyl) terephthalate	6422-86-2	PVC	Phthalates and alternative plasticizers	0.3	10	3	1.3	3.9	50	85900	60	0.18	2.09546e-06	Babich:2020	390.6	3.82175e-11	7.69707	67.7157	6085.08	0.000821587	4.58733	5.34032e-05	661684	2.51876e-05	0.140635	1.63719e-06	3.71946	1.59559	18.5973	11.5681	0.0549276	0.0235631	0.274638	0.170833	0.59723	0.484241	0.207732	2.4212	1.50606	0.00715108	0.00306771	0.0357554	0.0222409
103	di(2-ethylhexyl) terephthalate	6422-86-2	PVC	Phthalates and alternative plasticizers	0.3	10	3	1.3	3.9	50	91600	60	1.85	2.01965e-05	Babich:2020	390.6	3.82175e-11	7.69707	67.7157	6085.08	0.000821587	4.89173	5.34032e-05	661684	2.51876e-05	0.149967	1.63719e-06	3.96627	1.70147	19.8313	12.3357	0.0585723	0.0251267	0.292862	0.182168	0.633769	0.513867	0.220442	2.56934	1.5982	0.0075886	0.0032554	0.037943	0.0236016
104	di(2-ethylhexyl) terephthalate	6422-86-2	PVC	Phthalates and alternative plasticizers	0.3	10	3	1.3	3.9	50	101200	60	0.61	6.02767e-06	Babich:2020	390.6	3.82175e-11	7.69707	67.7157	6085.08	0.000821587	5.4044	5.34032e-05	661684	2.51876e-05	0.165684	1.63719e-06	4.38195	1.87979	21.9097	13.6285	0.0647109	0.0277601	0.323555	0.20126	0.694927	0.563454	0.241714	2.81727	1.75242	0.00832088	0.00356954	0.0416044	0.0258791
105	di(2-ethylhexyl) terephthalate	6422-86-2	PVC	Phthalates and alternative plasticizers	0.3	10	3	1.3	3.9	50	109500	60	1.18	1.07763e-05	Babich:2020	390.6	3.82175e-11	7.69707	67.7157	6085.08	0.000821587	5.84765	5.34032e-05	661684	2.51876e-05	0.179273	1.63719e-06	4.74133	2.03396	23.7067	14.7462	0.0700182	0.0300368	0.350091	0.217767	0.747447	0.606038	0.259982	3.03019	1.88487	0.00894975	0.00383931	0.0447487	0.027835
106	di(2-ethylhexyl) terephthalate	6422-86-2	PVC	Phthalates and alternative plasticizers	0.3	10	3	1.3	3.9	50	206500	60	1.26	6.10169e-06	Babich:2020	390.6	3.82175e-11	7.69707	67.7157	6085.08	0.000821587	11.0278	5.34032e-05	661684	2.51876e-05	0.338081	1.63719e-06	8.94142	3.83574	44.7071	27.8091	0.132044	0.0566448	0.660218	0.410675	1.34347	1.0893	0.467292	5.44648	3.38787	0.0160863	0.0069008	0.0804316	0.0500308
107	di(2-ethylhexyl) terephthalate	6422-86-2	PVC	Phthalates and alternative plasticizers	0.3	10	3	1.3	3.9	50	233900	60	2.14	9.14921e-06	Babich:2020	390.6	3.82175e-11	7.69707	67.7157	6085.08	0.000821587	12.491	5.34032e-05	661684	2.51876e-05	0.38294	1.63719e-06	10.1278	4.34469	50.6392	31.499	0.149564	0.0641608	0.74782	0.465166	1.50744	1.22225	0.524327	6.11124	3.80137	0.0180497	0.00774306	0.0902485	0.0561372
108	di(2-ethylhexyl) terephthalate	6422-86-2	PVC	Phthalates and alternative plasticizers	0.3	10	3	1.3	3.9	50	243600	60	1.82	7.47126e-06	Babich:2020	390.6	3.82175e-11	7.69707	67.7157	6085.08	0.000821587	13.009	5.34032e-05	661684	2.51876e-05	0.398821	1.63719e-06	10.5478	4.52487	52.7392	32.8053	0.155767	0.0668216	0.778833	0.484457	1.56513	1.26903	0.544393	6.34513	3.94685	0.0187405	0.0080394	0.0937025	0.0582856
109	di(2-ethylhexyl) terephthalate	6422-86-2	PVC	Phthalates and alternative plasticizers	0.3	10	3	1.3	3.9	50	254600	60	1.35	5.30244e-06	Babich:2020	390.6	3.82175e-11	7.69707	67.7157	6085.08	0.000821587	13.5964	5.34032e-05	661684	2.51876e-05	0.41683	1.63719e-06	11.0241	4.7292	55.1207	34.2867	0.1628	0.069839	0.814002	0.506333	1.63035	1.3219	0.567077	6.60951	4.1113	0.0195213	0.00837437	0.0976067	0.0607142
110	di(2-ethylhexyl) terephthalate	6422-86-2	PVC	Phthalates and alternative plasticizers	0.3	10	3	1.3	3.9	50	327100	60	1.45	4.4329e-06	Babich:2020	390.6	3.82175e-11	7.69707	67.7157	6085.08	0.000821587	17.4682	5.34032e-05	661684	2.51876e-05	0.535526	1.63719e-06	14.1634	6.07589	70.8169	44.0502	0.20916	0.0897264	1.0458	0.650516	2.05524	1.66641	0.714866	8.33205	5.18277	0.0246089	0.0105569	0.123045	0.0765373
111	di(2-ethylhexyl) terephthalate	6422-86-2	PVC	Phthalates and alternative plasticizers	0.3	10	3	1.3	3.9	50	350700	60	1.87	5.33219e-06	Babich:2020	390.6	3.82175e-11	7.69707	67.7157	6085.08	0.000821587	18.7285	5.34032e-05	661684	2.51876e-05	0.574164	1.63719e-06	15.1853	6.51426	75.9263	47.2284	0.22425	0.0962001	1.12125	0.697451	2.19193	1.77724	0.76241	8.8862	5.52748	0.0262456	0.011259	0.131228	0.0816277
112	di(2-ethylhexyl) terephthalate	6422-86-2	PVC	Phthalates and alternative plasticizers	0.3	10	3	1.3	3.9	50	369400	60	0.87	2.35517e-06	Babich:2020	390.6	3.82175e-11	7.69707	67.7157	6085.08	0.000821587	19.7271	5.34032e-05	661684	2.51876e-05	0.60478	1.63719e-06	15.995	6.86161	79.9748	49.7467	0.236208	0.10133	1.18104	0.73464	2.29974	1.86466	0.799911	9.32329	5.79936	0.0275366	0.0118128	0.137683	0.0856427
113	di(2-ethylhexyl) terephthalate	6422-86-2	PVC	Phthalates and alternative plasticizers	0.3	10	3	1.3	3.9	50	579200	60	3.59	6.1982e-06	Babich:2020	390.6	3.82175e-11	7.69707	67.7157	6085.08	0.000821587	30.9311	5.34032e-05	661684	2.51876e-05	0.948263	1.63719e-06	25.0793	10.7586	125.396	78.0002	0.370361	0.15888	1.85181	1.15188	3.48515	2.8258	1.21223	14.129	8.78864	0.0417303	0.0179017	0.208652	0.129787
114	acetyl tributyl citrate	77-90-7	PVC	Phthalates and alternative plasticizers	0.3	10	3	1.3	3.9	50	48000	60	0.75	1.5625e-05	Babich:2020	402.5	3.5465e-11	2.49153	40.0488	1.22555	0.00134396	4.19314	8.73572e-05	10.7536	0.00134396	4.19314	8.73572e-05	3.39985	1.45849	16.9992	10.574	0.0848926	0.0364177	0.424463	0.264028	0.663333	0.537838	0.230724	2.68919	1.67275	0.0134296	0.00576108	0.0671478	0.0417678
115	acetyl tributyl citrate	77-90-7	PVC	Phthalates and alternative plasticizers	0.3	10	3	1.3	3.9	50	62100	60	1.48	2.38325e-05	Babich:2020	402.5	3.5465e-11	2.49153	40.0488	1.22555	0.00134396	5.42488	8.73572e-05	10.7536	0.00134396	5.42488	8.73572e-05	4.39855	1.88692	21.9928	13.6801	0.10983	0.0471154	0.549149	0.341587	0.841614	0.68239	0.292735	3.41195	2.12233	0.017039	0.00730947	0.0851948	0.0529936
116	acetyl tributyl citrate	77-90-7	PVC	Phthalates and alternative plasticizers	0.3	10	3	1.3	3.9	50	67500	60	1.54	2.28148e-05	Babich:2020	402.5	3.5465e-11	2.49153	40.0488	1.22555	0.00134396	5.89661	8.73572e-05	10.7536	0.00134396	5.89661	8.73572e-05	4.78103	2.05099	23.9052	14.8697	0.11938	0.0512124	0.596901	0.37129	0.909041	0.73706	0.316188	3.6853	2.29236	0.0184041	0.00789507	0.0920203	0.0572393
117	acetyl tributyl citrate	77-90-7	PVC	Phthalates and alternative plasticizers	0.3	10	3	1.3	3.9	50	74200	60	0.95	1.28032e-05	Babich:2020	402.5	3.5465e-11	2.49153	40.0488	1.22555	0.00134396	6.4819	8.73572e-05	10.7536	0.00134396	6.4819	8.73572e-05	5.2556	2.25457	26.278	16.3457	0.13123	0.0562957	0.656149	0.408144	0.992137	0.804436	0.345091	4.02218	2.50191	0.0200864	0.00861677	0.100432	0.0624716
118	acetyl tributyl citrate	77-90-7	PVC	Phthalates and alternative plasticizers	0.3	10	3	1.3	3.9	50	75700	60	1.92	2.53633e-05	Babich:2020	402.5	3.5465e-11	2.49153	40.0488	1.22555	0.00134396	6.61294	8.73572e-05	10.7536	0.00134396	6.61294	8.73572e-05	5.36184	2.30015	26.8092	16.6761	0.133883	0.0574337	0.669413	0.416395	1.01066	0.819455	0.351534	4.09728	2.54862	0.0204614	0.00877765	0.102307	0.0636379
119	acetyl tributyl citrate	77-90-7	PVC	Phthalates and alternative plasticizers	0.3	10	3	1.3	3.9	50	75900	60	2.48	3.26746e-05	Babich:2020	402.5	3.5465e-11	2.49153	40.0488	1.22555	0.00134396	6.63041	8.73572e-05	10.7536	0.00134396	6.63041	8.73572e-05	5.37601	2.30623	26.88	16.7202	0.134236	0.0575855	0.671182	0.417495	1.01313	0.821456	0.352393	4.10728	2.55485	0.0205114	0.00879908	0.102557	0.0637933
120	acetyl tributyl citrate	77-90-7	PVC	Phthalates and alternative plasticizers	0.3	10	3	1.3	3.9	50	78800	60	1.8	2.28426e-05	Babich:2020	402.5	3.5465e-11	2.49153	40.0488	1.22555	0.00134396	6.88375	8.73572e-05	10.7536	0.00134396	6.88375	8.73572e-05	5.58142	2.39435	27.9071	17.359	0.139365	0.0597857	0.696827	0.433446	1.04886	0.850424	0.36482	4.25212	2.64494	0.0212347	0.00910938	0.106174	0.066043
121	acetyl tributyl citrate	77-90-7	PVC	Phthalates and alternative plasticizers	0.3	10	3	1.3	3.9	50	93000	60	2.43	2.6129e-05	Babich:2020	402.5	3.5465e-11	2.49153	40.0488	1.22555	0.00134396	8.12422	8.73572e-05	10.7536	0.00134396	8.12422	8.73572e-05	6.5872	2.82581	32.936	20.4872	0.164479	0.0705593	0.822397	0.511555	1.22243	0.991161	0.425194	4.95581	3.08265	0.0247488	0.0106169	0.123744	0.0769724
122	acetyl tributyl citrate	77-90-7	PVC	Phthalates and alternative plasticizers	0.3	10	3	1.3	3.9	50	107400	60	2.48	2.30912e-05	Babich:2020	402.5	3.5465e-11	2.49153	40.0488	1.22555	0.00134396	9.38216	8.73572e-05	10.7536	0.00134396	9.38216	8.73572e-05	7.60716	3.26336	38.0358	23.6594	0.189947	0.0814846	0.949736	0.590763	1.39641	1.13222	0.485707	5.66111	3.52138	0.0282711	0.0121279	0.141355	0.0879271
123	acetyl tributyl citrate	77-90-7	PVC	Phthalates and alternative plasticizers	0.3	10	3	1.3	3.9	50	118200	60	3.63	3.07107e-05	Babich:2020	402.5	3.5465e-11	2.49153	40.0488	1.22555	0.00134396	10.3256	8.73572e-05	10.7536	0.00134396	10.3256	8.73572e-05	8.37212	3.59152	41.8606	26.0385	0.209048	0.0896786	1.04524	0.65017	1.52572	1.23707	0.530685	6.18535	3.84747	0.0308891	0.013251	0.154445	0.0960694
124	acetyl tributyl citrate	77-90-7	PVC	Phthalates and alternative plasticizers	0.3	10	3	1.3	3.9	50	130400	60	1.17	8.97239e-06	Babich:2020	402.5	3.5465e-11	2.49153	40.0488	1.22555	0.00134396	11.3914	8.73572e-05	10.7536	0.00134396	11.3914	8.73572e-05	9.23625	3.96222	46.1813	28.7261	0.230625	0.0989347	1.15312	0.717277	1.67072	1.35464	0.581121	6.77321	4.21313	0.0338248	0.0145103	0.169124	0.1052
125	acetyl tributyl citrate	77-90-7	PVC	Phthalates and alternative plasticizers	0.3	10	3	1.3	3.9	50	131600	60	3.13	2.37842e-05	Babich:2020	402.5	3.5465e-11	2.49153	40.0488	1.22555	0.00134396	11.4962	8.73572e-05	10.7536	0.00134396	11.4962	8.73572e-05	9.32125	3.99868	46.6062	28.9904	0.232747	0.0998452	1.16374	0.723877	1.68493	1.36616	0.586063	6.8308	4.24895	0.0341124	0.0146337	0.170562	0.106094
126	acetyl tributyl citrate	77-90-7	PVC	Phthalates and alternative plasticizers	0.3	10	3	1.3	3.9	50	152800	60	4.95	3.23953e-05	Babich:2020	402.5	3.5465e-11	2.49153	40.0488	1.22555	0.00134396	13.3482	8.73572e-05	10.7536	0.00134396	13.3482	8.73572e-05	10.8228	4.64284	54.1142	33.6606	0.270241	0.11593	1.35121	0.84049	1.93436	1.5684	0.672822	7.84201	4.87796	0.0391623	0.0168	0.195811	0.1218
127	acetyl tributyl citrate	77-90-7	PVC	Phthalates and alternative plasticizers	0.3	10	3	1.3	3.9	50	258300	60	5.21	2.01703e-05	Babich:2020	402.5	3.5465e-11	2.49153	40.0488	1.22555	0.00134396	22.5644	8.73572e-05	10.7536	0.00134396	22.5644	8.73572e-05	18.2954	7.84847	91.4771	56.9014	0.456828	0.195973	2.28414	1.4208	3.1425	2.54798	1.09304	12.7399	7.92457	0.0636218	0.0272928	0.318109	0.197873
128	acetyl tributyl citrate	77-90-7	PVC	Phthalates and alternative plasticizers	0.3	10	3	1.3	3.9	50	267600	60	5.85	2.1861e-05	Babich:2020	402.5	3.5465e-11	2.49153	40.0488	1.22555	0.00134396	23.3768	8.73572e-05	10.7536	0.00134396	23.3768	8.73572e-05	18.9541	8.13105	94.7707	58.9501	0.473276	0.203029	2.36638	1.47196	3.24694	2.63265	1.12937	13.1633	8.18794	0.0657362	0.0281999	0.328681	0.204449
129	acetyl tributyl citrate	77-90-7	PVC	Phthalates and alternative plasticizers	0.3	10	3	1.3	3.9	50	316300	60	14.03	4.43566e-05	Babich:2020	402.5	3.5465e-11	2.49153	40.0488	1.22555	0.00134396	27.6311	8.73572e-05	10.7536	0.00134396	27.6311	8.73572e-05	22.4036	9.61081	112.018	69.6784	0.559407	0.239977	2.79703	1.73984	3.78957	3.07262	1.31811	15.3631	9.5563	0.0767219	0.0329126	0.38361	0.238616
130	acetyl tributyl citrate	77-90-7	PVC	Phthalates and alternative plasticizers	0.3	10	3	1.3	3.9	50	332800	60	13.99	4.20373e-05	Babich:2020	402.5	3.5465e-11	2.49153	40.0488	1.22555	0.00134396	29.0725	8.73572e-05	10.7536	0.00134396	29.0725	8.73572e-05	23.5723	10.1122	117.861	73.3132	0.588589	0.252496	2.94294	1.8306	3.97193	3.22048	1.38154	16.1024	10.0162	0.080414	0.0344964	0.40207	0.250099
131	acetyl tributyl citrate	77-90-7	PVC	Phthalates and alternative plasticizers	0.3	10	3	1.3	3.9	50	429200	60	12.16	2.83318e-05	Babich:2020	402.5	3.5465e-11	2.49153	40.0488	1.22555	0.00134396	37.4937	8.73572e-05	10.7536	0.00134396	37.4937	8.73572e-05	30.4003	13.0413	152.001	94.5493	0.759081	0.325635	3.79541	2.36085	5.02474	4.07411	1.74773	20.3706	12.6711	0.101729	0.0436401	0.508643	0.316391
132	1,2-Cyclohexane dicarboxylic acid diisononyl ester	474919-59-0	PVC	Phthalates and alternative plasticizers	0.3	10	3	1.3	3.9	50	116400	60	0.52	4.46735e-06	Babich:2020	424.7	3.10262e-11	9.82	1.06761	195680	8.45726e-05	0.639876	5.49722e-06	5.93945e+07	2.80609e-07	0.00212309	1.82396e-08	0.518818	0.222566	2.59409	1.6136	0.485963	0.208471	2.42981	1.51141	0.51151	0.414738	0.177916	2.07369	1.28989	0.388473	0.166649	1.94237	1.20821
133	1,2-Cyclohexane dicarboxylic acid diisononyl ester	474919-59-0	PVC	Phthalates and alternative plasticizers	0.3	10	3	1.3	3.9	50	143700	60	0.68	4.73208e-06	Babich:2020	424.7	3.10262e-11	9.82	1.06761	195680	8.45726e-05	0.78995	5.49722e-06	5.93945e+07	2.80609e-07	0.00262103	1.82396e-08	0.6405	0.274765	3.2025	1.99205	0.599939	0.257365	2.99969	1.8659	0.621483	0.503905	0.216168	2.51953	1.56722	0.471994	0.202479	2.35997	1.46797
134	1,2-Cyclohexane dicarboxylic acid diisononyl ester	474919-59-0	PVC	Phthalates and alternative plasticizers	0.3	10	3	1.3	3.9	50	144000	60	7.34	5.09722e-05	Babich:2020	424.7	3.10262e-11	9.82	1.06761	195680	8.45726e-05	0.791599	5.49722e-06	5.93945e+07	2.80609e-07	0.0026265	1.82396e-08	0.641837	0.275339	3.20919	1.99621	0.601191	0.257902	3.00596	1.86979	0.622682	0.504878	0.216585	2.52439	1.57024	0.472905	0.202869	2.36452	1.4708
135	1,2-Cyclohexane dicarboxylic acid diisononyl ester	474919-59-0	PVC	Phthalates and alternative plasticizers	0.3	10	3	1.3	3.9	50	151000	60	0.87	5.76159e-06	Babich:2020	424.7	3.10262e-11	9.82	1.06761	195680	8.45726e-05	0.83008	5.49722e-06	5.93945e+07	2.80609e-07	0.00275418	1.82396e-08	0.673038	0.288723	3.36519	2.09324	0.630416	0.270439	3.15208	1.96068	0.650609	0.527521	0.226299	2.6376	1.64067	0.494114	0.211968	2.47057	1.53677
136	1,2-Cyclohexane dicarboxylic acid diisononyl ester	474919-59-0	PVC	Phthalates and alternative plasticizers	0.3	10	3	1.3	3.9	50	153900	60	1.32	8.577e-06	Babich:2020	424.7	3.10262e-11	9.82	1.06761	195680	8.45726e-05	0.846022	5.49722e-06	5.93945e+07	2.80609e-07	0.00280708	1.82396e-08	0.685963	0.294268	3.42982	2.13345	0.642523	0.275633	3.21262	1.99834	0.66215	0.536878	0.230313	2.68439	1.66977	0.502879	0.215728	2.5144	1.56403
137	1,2-Cyclohexane dicarboxylic acid diisononyl ester	474919-59-0	PVC	Phthalates and alternative plasticizers	0.3	10	3	1.3	3.9	50	183700	60	6.57	3.57648e-05	Babich:2020	424.7	3.10262e-11	9.82	1.06761	195680	8.45726e-05	1.00984	5.49722e-06	5.93945e+07	2.80609e-07	0.00335062	1.82396e-08	0.818788	0.351248	4.09394	2.54655	0.766936	0.329005	3.83468	2.38528	0.779842	0.632304	0.271249	3.16152	1.96656	0.592262	0.254072	2.96131	1.84202
138	1,2-Cyclohexane dicarboxylic acid diisononyl ester	474919-59-0	PVC	Phthalates and alternative plasticizers	0.3	10	3	1.3	3.9	50	184700	60	2.78	1.50514e-05	Babich:2020	424.7	3.10262e-11	9.82	1.06761	195680	8.45726e-05	1.01534	5.49722e-06	5.93945e+07	2.80609e-07	0.00336886	1.82396e-08	0.823245	0.35316	4.11623	2.56041	0.771111	0.330796	3.85556	2.39827	0.783765	0.635485	0.272614	3.17743	1.97645	0.595241	0.25535	2.97621	1.85129
139	1,2-Cyclohexane dicarboxylic acid diisononyl ester	474919-59-0	PVC	Phthalates and alternative plasticizers	0.3	10	3	1.3	3.9	50	195500	60	2.68	1.37084e-05	Babich:2020	424.7	3.10262e-11	9.82	1.06761	195680	8.45726e-05	1.07471	5.49722e-06	5.93945e+07	2.80609e-07	0.00356584	1.82396e-08	0.871383	0.373811	4.35692	2.71013	0.816201	0.350138	4.081	2.5385	0.826032	0.669756	0.287316	3.34878	2.08304	0.627342	0.269121	3.13671	1.95112
140	1,2-Cyclohexane dicarboxylic acid diisononyl ester	474919-59-0	PVC	Phthalates and alternative plasticizers	0.3	10	3	1.3	3.9	50	210000	60	5.04	2.4e-05	Babich:2020	424.7	3.10262e-11	9.82	1.06761	195680	8.45726e-05	1.15442	5.49722e-06	5.93945e+07	2.80609e-07	0.00383032	1.82396e-08	0.936012	0.401536	4.68006	2.91113	0.876737	0.376108	4.38369	2.72678	0.882504	0.715544	0.306958	3.57772	2.22545	0.67023	0.287519	3.35115	2.08451
141	1,2-Cyclohexane dicarboxylic acid diisononyl ester	474919-59-0	PVC	Phthalates and alternative plasticizers	0.3	10	3	1.3	3.9	50	222200	60	4.77	2.14671e-05	Babich:2020	424.7	3.10262e-11	9.82	1.06761	195680	8.45726e-05	1.22148	5.49722e-06	5.93945e+07	2.80609e-07	0.00405284	1.82396e-08	0.99039	0.424863	4.95195	3.08026	0.927671	0.397958	4.63836	2.88519	0.92979	0.753884	0.323405	3.76942	2.34469	0.706142	0.302925	3.53071	2.1962
142	1,2-Cyclohexane dicarboxylic acid diisononyl ester	474919-59-0	PVC	Phthalates and alternative plasticizers	0.3	10	3	1.3	3.9	50	252700	60	0.98	3.87812e-06	Babich:2020	424.7	3.10262e-11	9.82	1.06761	195680	8.45726e-05	1.38915	5.49722e-06	5.93945e+07	2.80609e-07	0.00460915	1.82396e-08	1.12634	0.483181	5.63168	3.50307	1.05501	0.452583	5.27504	3.28122	1.04717	0.849055	0.364232	4.24528	2.64068	0.795287	0.341166	3.97643	2.47346
143	2,4,4'-Tribromodiphenyl ether	41318-75-6	PVC	Polybrominated diphenyl ethers	0.3	7	2.1	1.3	2.73	50	0.0099	15	2.24e-05	0.00226263	Chen 2009	406.89	3.45197e-11	5.96011	0.0122898	355.651	0.000662962	1.70646e-06	0.00017237	16697.4	0.000388696	1.0005e-06	0.000101061	1.38362e-06	5.93553e-07	6.9181e-06	4.30326e-06	0.000112583	4.82963e-05	0.000562913	0.000350148	2.70425e-07	2.19264e-07	9.4061e-08	1.09632e-06	6.81942e-07	1.78411e-05	7.65358e-06	8.92055e-05	5.54884e-05
144	2,2',4,4'-Tetrabromodiphenyl ether	5436-43-1	PVC	Polybrominated diphenyl ethers	0.3	7	2.1	1.3	2.73	50	0.0448	15	2.34e-05	0.000522321	Chen 2009	485.79	2.22004e-11	6.62986	0.1	1063.03	0.000531662	6.1928e-06	0.000138232	68995	0.000248959	2.89988e-06	6.47294e-05	5.02119e-06	2.15402e-06	2.5106e-05	1.56166e-05	5.02119e-05	2.15402e-05	0.00025106	0.000156166	7.2413e-07	5.87132e-07	2.51871e-07	2.93566e-06	1.82607e-06	5.87132e-06	2.51871e-06	2.93566e-05	1.82607e-05
145	2,2',4,4',6-Pentabromodiphenyl ether	189084-64-8	PVC	Polybrominated diphenyl ethers	0.3	7	2.1	1.3	2.73	50	0.0102	15	2.54e-05	0.0024902	Chen 2009	564.7	1.52599e-11	7.26183	0.0783979	2987.07	0.00044079	1.16897e-06	0.000114605	263166	7.47254e-05	1.98172e-07	1.94286e-05	9.47817e-07	4.066e-07	4.73909e-06	2.94785e-06	1.20898e-05	5.18636e-06	6.04491e-05	3.76011e-05	1.2905e-07	1.04635e-07	4.4887e-08	5.23176e-07	3.25431e-07	1.33467e-06	5.72554e-07	6.67335e-06	4.15101e-06
146	2,2',4,4',5-Pentabromodiphenyl ether	60348-60-9	PVC	Polybrominated diphenyl ethers	0.3	7	2.1	1.3	2.73	50	0.055	15	2.73e-05	0.000496364	Chen 2009	564.7	1.52599e-11	7.35518	0.1	3479.56	0.00044079	6.30329e-06	0.000114605	320710	6.35451e-05	9.08694e-07	1.65217e-05	5.11078e-06	2.19245e-06	2.55539e-05	1.58953e-05	5.11078e-05	2.19245e-05	0.000255539	0.000158953	6.04903e-07	4.90462e-07	2.10401e-07	2.45231e-06	1.52541e-06	4.90462e-06	2.10401e-06	2.45231e-05	1.52541e-05
147	2,2',3,4,4',5'-Hexabromodiphenyl ether	182677-30-1	PVC	Polybrominated diphenyl ethers	0.3	7	2.1	1.3	2.73	50	3.017	15	3.43e-05	1.13689e-05	Chen 2009	643.6	1.10177e-11	7.70026	0.0867	6116.89	0.000374542	0.000293798	9.73809e-05	666171	3.41906e-05	2.68198e-05	8.88956e-06	0.000238215	0.000102191	0.00119107	0.000740883	0.00274758	0.00117867	0.0137379	0.00854536	1.84658e-05	1.49723e-05	6.4229e-06	7.48615e-05	4.6566e-05	0.000172691	7.40819e-05	0.000863454	0.000537094
148	2,2',4,4',5,5'-Hexabromodiphenyl ether	68631-49-2	PVC	Polybrominated diphenyl ethers	0.3	7	2.1	1.3	2.73	50	1.66	15	1.326e-05	7.98795e-06	Chen 2009	643.6	1.10177e-11	7.76565	0.2	6807.03	0.000374542	0.000161652	9.73809e-05	765146	3.03464e-05	1.30975e-05	7.89005e-06	0.000131069	5.62269e-05	0.000655347	0.000407645	0.000655347	0.000281135	0.00327674	0.00203823	1.05377e-05	8.54404e-06	3.66527e-06	4.27202e-05	2.65732e-05	4.27202e-05	1.83264e-05	0.000213601	0.000132866
149	2,2',4,4',5,6'-Hexabromodiphenyl ether	207122-15-4	PVC	Polybrominated diphenyl ethers	0.3	7	2.1	1.3	2.73	50	0.171	15	4.4e-05	0.00025731	Chen 2009	643.6	1.10177e-11	7.75441	0.107209	6683.09	0.000374542	1.66521e-05	9.73809e-05	747143	3.09881e-05	1.37773e-06	8.0569e-06	1.35017e-05	5.79205e-06	6.75087e-05	4.19924e-05	0.000125939	5.40259e-05	0.000629694	0.000391688	1.29129e-06	1.04699e-06	4.49146e-07	5.23497e-06	3.25631e-06	9.76594e-06	4.18945e-06	4.88297e-05	3.03735e-05
150	2,2',3,4,4',5',6-Heptabromodiphenyl ether	207122-16-5	PVC	Polybrominated diphenyl ethers	0.3	7	2.1	1.3	2.73	50	10.65	15	0.000204	1.91549e-05	Chen 2009	722.5	8.26054e-12	8.22027	0.133921	14313.2	0.000241736	0.000669367	6.28514e-05	2.00445e+06	1.18782e-05	3.28907e-05	3.08833e-06	0.00054273	0.000232823	0.00271365	0.00168797	0.00405262	0.00173851	0.0202631	0.0126042	4.48279e-05	3.63469e-05	1.55923e-05	0.000181735	0.000113044	0.000271406	0.000116429	0.00135703	0.000844112
151	2,2',3,3',4,4',5,6'-Octabromodiphenyl ether	446255-39-6	PVC	Polybrominated diphenyl ethers	0.3	7	2.1	1.3	2.73	50	1.19	15	0.000181	0.000152101	Chen 2009	801.4	6.38121e-12	8.47227	0.0184	21610.2	0.000186165	5.75993e-05	4.84028e-05	3.41849e+06	6.96487e-06	2.15493e-06	1.81087e-06	4.67021e-05	2.00345e-05	0.000233511	0.00014525	0.00253816	0.00108883	0.0126908	0.00789404	4.73924e-06	3.84263e-06	1.64843e-06	1.92131e-05	1.19511e-05	0.000208838	8.95886e-05	0.00104419	0.000649517
152	2,2',3,3',4,4',6,6'-Octabromodiphenyl ether	117964-21-3	PVC	Polybrominated diphenyl ethers	0.3	7	2.1	1.3	2.73	50	2.165	15	0.000175	8.08314e-05	Chen 2009	801.4	6.38121e-12	8.30922	0.0185	16553.6	0.000211036	0.000118792	5.48694e-05	2.42007e+06	9.83824e-06	5.53795e-06	2.55794e-06	9.63181e-05	4.13191e-05	0.00048159	0.000299563	0.00520638	0.00223346	0.0260319	0.0161926	8.42218e-06	6.82879e-06	2.92945e-06	3.4144e-05	2.12385e-05	0.000369124	0.000158349	0.00184562	0.00114803
153	2,2',3,4,4',5,5',6-Octabromodiphenyl ether	337513-72-1	PVC	Polybrominated diphenyl ethers	0.3	7	2.1	1.3	2.73	50	2.752	15	0.000183	6.64971e-05	Chen 2009	801.4	6.38121e-12	8.56312	0.0185	25070.4	0.000177241	0.00012682	4.60828e-05	4.14397e+06	5.74555e-06	4.11105e-06	1.49384e-06	0.000102827	4.41112e-05	0.000514134	0.000319806	0.00555821	0.00238439	0.027791	0.0172868	1.01615e-05	8.23905e-06	3.53443e-06	4.11952e-05	2.56246e-05	0.000445354	0.00019105	0.00222677	0.00138512
154	2,2',3,3',4,4',5,5',6-Nonabromodiphenyl ether	63387-28-0	PVC	Polybrominated diphenyl ethers	0.3	7	2.1	1.3	2.73	50	5.577	15	0.000427	7.65645e-05	Chen 2009	880.3	5.05048e-12	7.83207	0.036	7587.8	0.000253584	0.000367702	6.59318e-05	880746	2.53489e-05	3.67564e-05	6.5907e-06	0.000298136	0.000127896	0.00149068	0.000927247	0.00828157	0.00355267	0.0414078	0.0257569	1.81642e-05	1.47277e-05	6.31797e-06	7.36385e-05	4.58053e-05	0.000409103	0.000175499	0.00204551	0.00127237
155	2,2',3,3',4,4',5,6,6'-Nonabromodiphenyl ether	437701-79-6	PVC	Polybrominated diphenyl ethers	0.3	7	2.1	1.3	2.73	50	3.159	15	0.0005645	0.000178696	Chen 2009	880.3	5.05048e-12	7.84633	0.0358	7766.77	0.000253584	0.000208279	6.59318e-05	907758	2.47308e-05	2.03124e-05	6.43002e-06	0.000168874	7.24447e-05	0.000844372	0.000525224	0.00471716	0.0020236	0.0235858	0.0146711	1.07208e-05	8.69251e-06	3.72896e-06	4.34625e-05	2.7035e-05	0.000242807	0.000104161	0.00121404	0.000755166
156	2,2',3,3',4,5,5',6,6'-Nonabromodiphenyl ether	63936-56-1	PVC	Polybrominated diphenyl ethers	0.3	7	2.1	1.3	2.73	50	0.97	15	0.000339	0.000349485	Chen 2009	880.3	5.05048e-12	11	1.16509	1.34693e+06	1.75051e-05	4.41478e-06	4.55132e-06	7.23347e+08	3.29158e-08	8.30136e-09	8.55811e-09	3.57955e-06	1.53558e-06	1.78978e-05	1.11329e-05	3.07234e-06	1.31799e-06	1.53617e-05	9.55541e-06	2.35958e-06	1.91317e-06	8.20723e-07	9.56586e-06	5.95024e-06	1.64208e-06	7.04428e-07	8.2104e-06	5.10711e-06
157	Decabromodiphenyl Ethane	84852-53-9	PVC	Polybrominated diphenyl ethers	0.3	7	2.1	1.3	2.73	50	5.93	15	0.00769	0.0012968	Chen 2009	971.2	3.95402e-12	7.50703	0.97969	4460.03	0.000224375	0.000345942	5.83375e-05	442399	4.33972e-05	6.69098e-05	1.12833e-05	0.000280493	0.000120327	0.00140247	0.000872374	0.000286308	0.000122822	0.00143154	0.000890459	1.68087e-05	1.36287e-05	5.84652e-06	6.81435e-05	4.23873e-05	1.39112e-05	5.96772e-06	6.95562e-05	4.3266e-05
158	1,2-Bis(2,4,6-tribromophenoxy)ethane	37853-59-1	PVC	Polybrominated diphenyl ethers	0.3	7	2.1	1.3	2.73	50	6.567	15	0.0001765	2.68768e-05	Chen 2009	687.6	9.34462e-12	7.58509	0.695392	5067.11	0.000344934	0.000588947	8.96828e-05	521950	4.09977e-05	7.00003e-05	1.06594e-05	0.000477525	0.000204851	0.00238762	0.00148517	0.000686698	0.000294584	0.00343349	0.00213573	3.41442e-05	2.76845e-05	1.18763e-05	0.000138423	8.61028e-05	3.98114e-05	1.70785e-05	0.000199057	0.000123819
159	2,2',4,4',5-Pentabromodiphenyl ether	60348-60-9	PVC	Polybrominated diphenyl ethers	0.2	10	2	0.92	1.84	30	0.05	60	8.33333e-07	1.66667e-05	Ionas:2016	564.7	1.52599e-11	7.35518	0.1	3479.56	0.000808096	1.23908e-06	2.47816e-05	320710	4.67691e-05	7.17126e-08	1.43425e-06	1.00466e-06	4.30984e-07	5.0233e-06	3.12464e-06	1.00466e-05	4.30984e-06	5.0233e-05	3.12464e-05	5.53894e-07	4.49104e-07	1.92659e-07	2.24552e-06	1.39678e-06	4.49104e-06	1.92659e-06	2.24552e-05	1.39678e-05
160	2,2',3,4,4',5',6-Heptabromodiphenyl ether	207122-16-5	PVC	Polybrominated diphenyl ethers	0.2	10	2	0.92	1.84	30	0.05	60	8.33333e-07	1.66667e-05	Ionas:2016	722.5	8.26054e-12	8.22027	0.133921	14313.2	0.000570724	8.7511e-07	1.75022e-05	2.00445e+06	7.4833e-06	1.14744e-08	2.29488e-07	7.09549e-07	3.04386e-07	3.54774e-06	2.2068e-06	5.29827e-06	2.27288e-06	2.64913e-05	1.64784e-05	3.15837e-07	2.56084e-07	1.09856e-07	1.28042e-06	7.96457e-07	1.9122e-06	8.20307e-07	9.56101e-06	5.94722e-06
161	2,2',3,4,4',5',6-Heptabromodiphenyl ether	207122-16-5	PVC	Polybrominated diphenyl ethers	0.2	10	2	0.92	1.84	30	0.26	60	1.66667e-06	6.41026e-06	Ionas:2016	722.5	8.26054e-12	8.22027	0.133921	14313.2	0.000570724	4.55057e-06	1.75022e-05	2.00445e+06	7.4833e-06	5.96668e-08	2.29488e-07	3.68965e-06	1.58281e-06	1.84483e-05	1.14754e-05	2.7551e-05	1.1819e-05	0.000137755	8.56876e-05	1.44962e-06	1.17537e-06	5.04215e-07	5.87683e-06	3.65556e-06	8.77657e-06	3.76502e-06	4.38828e-05	2.72964e-05
162	2,2',4,4',5,5'-Hexabromodiphenyl ether	68631-49-2	PVC	Polybrominated diphenyl ethers	0.2	10	2	0.92	1.84	30	0.04	60	5e-06	0.000125	Ionas:2016	643.6	1.10177e-11	7.76565	0.2	6807.03	0.000661092	8.10939e-07	2.02735e-05	765146	1.96037e-05	2.40472e-08	6.01181e-07	6.57518e-07	2.82066e-07	3.28759e-06	2.04498e-06	3.28759e-06	1.41033e-06	1.6438e-05	1.02249e-05	3.36672e-07	2.72977e-07	1.17103e-07	1.36488e-06	8.48998e-07	1.36488e-06	5.85516e-07	6.82442e-06	4.24499e-06
163		1163-19-5	PVC	Polybrominated diphenyl ethers	0.2	10	2	0.92	1.84	30	19.1	60	8.33333e-06	4.363e-07	Ionas:2016	959.171	4.07868e-12	7.72	7	6317.52	0.000426809	0.000249996	1.30888e-05	694619	2.15941e-05	1.26484e-05	6.6222e-07	0.0002027	8.69553e-05	0.0010135	0.000630426	2.89571e-05	1.24222e-05	0.000144786	9.00608e-05	4.92559e-05	3.99372e-05	1.71325e-05	0.000199686	0.000124211	5.70532e-06	2.4475e-06	2.85266e-05	1.77444e-05
164	Methylparaben	99-76-3	EVA	Parabens	0.1	10	1	1.3	1.3	100	506	60	0.566667	0.00111989	Potouridis 2019	152.15	1.78939e-07	1.92102	21.336	0.593295	0.286391	3.1398	0.00620513	3.9508	0.286391	3.1398	0.00620513	17.3113	4.91446	189.915	126.411	0.811365	0.230336	8.90115	5.92476	5.2203	28.7822	8.1709	315.757	210.174	1.34899	0.382962	14.7993	9.85064
165	Methylparaben	99-76-3	EVA	Parabens	0.1	10	1	1.3	1.3	100	258	60	0.766667	0.00297158	Potouridis 2019	152.15	1.78939e-07	1.92102	21.336	0.593295	0.286391	1.60092	0.00620513	3.9508	0.286391	1.60092	0.00620513	8.82671	2.50579	96.8342	64.4546	0.4137	0.117444	4.53853	3.02093	2.801	15.4434	4.38418	169.423	112.771	0.723816	0.205482	7.94069	5.28546
166	Methylparaben	99-76-3	EVA	Parabens	0.1	10	1	1.3	1.3	100	269	60	0.5	0.00185874	Potouridis 2019	152.15	1.78939e-07	1.92102	21.336	0.593295	0.286391	1.66918	0.00620513	3.9508	0.286391	1.66918	0.00620513	9.20305	2.61263	100.963	67.2026	0.431338	0.122452	4.73203	3.14973	2.91121	16.051	4.55667	176.089	117.208	0.752294	0.213567	8.25311	5.49342
167	Methylparaben	99-76-3	EVA	Parabens	0.1	10	1	1.3	1.3	100	341	60	1.45	0.0042522	Potouridis 2019	152.15	1.78939e-07	1.92102	21.336	0.593295	0.286391	2.11595	0.00620513	3.9508	0.286391	2.11595	0.00620513	11.6663	3.31192	127.986	85.19	0.546789	0.155227	5.9986	3.99277	3.62473	19.985	5.6735	219.247	145.935	0.93668	0.265912	10.2759	6.83984
168	Propylparaben	94-13-3	EVA	Parabens	0.1	10	1	1.3	1.3	100	736	60	1.23333	0.00167572	Potouridis 2019	180.21	1.17389e-07	2.83069	14.682	2.62504	0.231964	3.69905	0.00502589	27.1382	0.218421	3.48309	0.00473246	20.3948	5.78982	223.743	148.927	1.3891	0.394348	15.2392	10.1435	4.81043	26.5223	7.52936	290.966	193.672	1.80645	0.512829	19.8178	13.1911
169	Propylparaben	94-13-3	EVA	Parabens	0.1	10	1	1.3	1.3	100	376	60	1.7	0.00452128	Potouridis 2019	180.21	1.17389e-07	2.83069	14.682	2.62504	0.231964	1.88973	0.00502589	27.1382	0.218421	1.7794	0.00473246	10.4191	2.95784	114.303	76.0823	0.709649	0.20146	7.78526	5.18201	2.5857	14.2563	4.04719	156.4	104.103	0.971005	0.275656	10.6525	7.09049
170	Propylparaben	94-13-3	EVA	Parabens	0.1	10	1	1.3	1.3	100	95	60	0.45	0.00473684	Potouridis 2019	180.21	1.17389e-07	2.83069	14.682	2.62504	0.231964	0.477459	0.00502589	27.1382	0.218421	0.449584	0.00473246	2.63248	0.747327	28.8798	19.2229	0.179299	0.0509009	1.96702	1.30928	0.725023	3.99742	1.13482	43.8541	29.1901	0.272267	0.0772931	2.98693	1.98815
171	Octamethylcyclotetrasiloxane	556-67-2	Silicone	Methylsiloxanes	0.2	0.24	0.048	1.6	0.0768	5	1.46	60	0.00110494	0.000756807	Xu:2017	296.61	2.91451e-08	6.84455	60	1199.44	0.0354454	0.00276001	0.00189042	86363.9	0.00120468	9.38047e-05	6.42498e-05	0.0152174	0.00432002	0.166944	0.111121	0.000253623	7.20004e-05	0.00278239	0.00185201	0.0032451	0.0178919	0.00507928	0.196285	0.13065	0.000298198	8.46547e-05	0.00327141	0.00217751
172	Decamethylcyclopentasiloxane	541-02-6	Silicone	Methylsiloxanes	0.2	0.24	0.048	1.6	0.0768	5	3.23	60	0.00493827	0.00152888	Xu:2017	370.77	1.67178e-08	8.00837	17	8040.61	0.0100827	0.00173691	0.000537743	1.01636e+06	0.00010248	1.76538e-05	5.46558e-06	0.00957647	0.00271864	0.10506	0.0699295	0.000563322	0.00015992	0.00617997	0.0041135	0.00386282	0.0212977	0.00604615	0.233648	0.15552	0.00125281	0.000355656	0.013744	0.00914825
173	Dodecamethylcyclohexasiloxane	540-97-6	Silicone	Methylsiloxanes	0.2	0.24	0.048	1.6	0.0768	5	5.66	60	0.0091358	0.0016141	Xu:2017	444.92	1.06165e-08	8.95142	9	37571.2	0.00272465	0.000822481	0.000145315	7.49295e+06	1.39018e-05	4.19648e-06	7.41427e-07	0.00453476	0.00128736	0.049749	0.0331138	0.000503862	0.00014304	0.00552766	0.00367931	0.00411105	0.0226663	0.00643469	0.248663	0.165514	0.00251848	0.000714965	0.0276292	0.0183905
174	Dodecamethylpentasiloxane	141-63-9	Silicone	Methylsiloxanes	0.2	0.24	0.048	1.6	0.0768	5	0.084	60	2.46914e-05	0.000293945	Xu:2017	384.84	1.52368e-08	7.82754	24.45	5982.74	0.0131529	5.8925e-05	0.000701488	692920	0.000150307	6.73377e-07	8.01639e-06	0.000324884	9.22305e-05	0.00356417	0.00237237	1.32877e-05	3.77221e-06	0.000145774	9.70296e-05	0.000126833	0.000699297	0.000198522	0.0076717	0.00510642	2.86011e-05	8.11949e-06	0.000313771	0.000208851
175	Tetradecamethylhexasiloxane	107-52-8	Silicone	Methylsiloxanes	0.2	0.24	0.048	1.6	0.0768	5	0.03	60	#N/A	#N/A	Xu:2017	458.99	9.82436e-09	7.92067	0	6966.62	0.0112196	1.79514e-05	0.000598381	844040	0.000123399	1.97439e-07	6.58129e-06	9.89754e-05	2.80979e-05	0.00108582	0.00072274	#N/A	#N/A	#N/A	#N/A		0	0	0	0	#N/A	#N/A	#N/A	#N/A
176	Hexadecamethylheptasiloxane	541-01-5	Silicone	Methylsiloxanes	0.2	0.24	0.048	1.6	0.0768	5	1.45	60	0.000617284	0.000425713	Xu:2017	533.1	6.76709e-09	7.74949	0	5266.04	0.0138699	0.00107261	0.00073973	587323	0.000177327	1.37133e-05	9.45743e-06	0.00591384	0.00167886	0.0648783	0.0431841	#N/A	#N/A	#N/A	#N/A	0.000988802	0.00545177	0.00154769	0.0598092	0.03981	#N/A	#N/A	#N/A	#N/A
177	Octadecamethylnonasiloxane	556-69-4	Silicone	Methylsiloxanes	0.2	0.24	0.048	1.6	0.0768	5	2.63	60	0.000493827	0.000187767	Xu:2017	685.4	3.619e-09	8.02287	0	8233.49	0.00917333	0.00128671	0.000489244	1.04806e+06	9.938e-05	1.39397e-05	5.30026e-06	0.0070943	0.00201398	0.0778287	0.0518041	#N/A	#N/A	#N/A	#N/A	0.00104892	0.00578325	0.00164179	0.0634457	0.0422306	#N/A	#N/A	#N/A	#N/A
178	Eicosamethylnonasiloxane	2652-13-3	Silicone	Methylsiloxanes	0.2	0.24	0.048	1.6	0.0768	5	0.989	60	0.000864198	0.000873809	Xu:2017	681.5	3.67081e-09	7.99383	0	7851.74	0.00953686	0.000503038	0.000508633	985530	0.000105685	5.57452e-06	5.63653e-06	0.00277351	0.000787364	0.030427	0.0202527	#N/A	#N/A	#N/A	#N/A	0.000430842	0.00237545	0.000674362	0.0260601	0.0173461	#N/A	#N/A	#N/A	#N/A
179	Docosamethyldecasiloxane	556-70-7	Silicone	Methylsiloxanes	0.2	0.24	0.048	1.6	0.0768	5	4.17	60	0.000993827	0.000238328	Xu:2017	755.6	2.83869e-09	7.97335	0	7593.2	0.00938693	0.00208765	0.000500636	943688	0.00011037	2.45464e-05	5.88642e-06	0.0115103	0.00326763	0.126275	0.0840507	#N/A	#N/A	#N/A	#N/A	0.00135526	0.00747224	0.00212127	0.0819748	0.0545639	#N/A	#N/A	#N/A	#N/A
180	Tetracosamethylundecasiloxane	107-53-9	Silicone	Methylsiloxanes	0.2	0.24	0.048	1.6	0.0768	5	5.61	60	0.00148765	0.000265179	Xu:2017	829.8	2.248e-09	7.37706	0	2864.57	0.00950462	0.00284378	0.000506913	266834	0.000390227	0.000116756	2.08121e-05	0.0156792	0.00445114	0.17201	0.114493	#N/A	#N/A	#N/A	#N/A	0.00162993	0.00898663	0.00255119	0.0985887	0.0656223	#N/A	#N/A	#N/A	#N/A
181	Hexacosamethyldodecasiloxane	2471-08-1	Silicone	Methylsiloxanes	0.2	0.24	0.048	1.6	0.0768	5	4.87	60	0.000925926	0.000190129	Xu:2017	727.9	1.81668e-09	7.82923	0	5999.29	0.00873385	0.00226847	0.000465805	695405	0.00014977	3.89003e-05	7.98775e-06	0.0125073	0.00355065	0.137212	0.0913307	#N/A	#N/A	#N/A	#N/A	0.00115311	0.00635768	0.00180487	0.0697475	0.0464252	#N/A	#N/A	#N/A	#N/A
182	Octacosamethyltridecasiloxane	2471-09-2	Silicone	Methylsiloxanes	0.2	0.24	0.048	1.6	0.0768	5	5.13	60	0.00110494	0.000215388	Xu:2017	978.1	1.4926e-09	5.90038	0	256.222	0.0130782	0.00357819	0.000697504	11686.8	0.00634242	0.00173529	0.000338262	0.0197284	0.00560065	0.216432	0.144061	#N/A	#N/A	#N/A	#N/A	0.00135815	0.00748816	0.00212579	0.0821495	0.0546801	#N/A	#N/A	#N/A	#N/A
183	Triacontamethyltetradecasiloxane	2471-10-5	Silicone	Methylsiloxanes	0.2	0.24	0.048	1.6	0.0768	5	9.64	60	0.00222222	0.000230521	Xu:2017	1052.23	1.24429e-09	5.91483	0	262.347	0.0119409	0.00613922	0.000636849	12050.1	0.00603738	0.00310402	0.000321994	0.0338487	0.00960922	0.37134	0.24717	#N/A	#N/A	#N/A	#N/A	0.00212772	0.0117312	0.00333034	0.128698	0.0856638	#N/A	#N/A	#N/A	#N/A
184	Dotriacontmethylpentadecasiloxane	2471-11-6	Silicone	Methylsiloxanes	0.2	0.24	0.048	1.6	0.0768	5	22.2	60	0.00746914	0.000336448	Xu:2017	1125	1.05339e-09	5.92601	0	267.186	0.0109868	0.0130084	0.000585963	12338.9	0.00576378	0.00682432	0.000307402	0.0717219	0.020361	0.786832	0.523729	#N/A	#N/A	#N/A	#N/A	0.00406969	0.0224383	0.00636994	0.246161	0.163849	#N/A	#N/A	#N/A	#N/A
185	Tetraiacontamethylhexadecasiloxane	36938-50-8	Silicone	Methylsiloxanes	0.2	0.24	0.048	1.6	0.0768	5	12.1	60	0.00371605	0.000307112	Xu:2017	1200.5	8.96049e-10	5.93464	0	270.982	0.0101331	0.00653923	0.000540432	12566.5	0.00549951	0.00354902	0.000293307	0.0360541	0.0102353	0.395535	0.263275	#N/A	#N/A	#N/A	#N/A	0.00206255	0.0113719	0.00322834	0.124756	0.08304	#N/A	#N/A	#N/A	#N/A
186	Octamethylcyclotetrasiloxane	556-67-2	Silicone	Methylsiloxanes	0.2	0.24	0.048	1.6	0.0768	5	0.312	60	0.00154321	0.00494619	Xu:2017	296.61	2.91451e-08	6.84455	60	1199.44	0.0354454	0.000589811	0.00189042	86363.9	0.00120468	2.00459e-05	6.42498e-05	0.00325193	0.000923183	0.0356756	0.0237463	5.41989e-05	1.53864e-05	0.000594594	0.000395772	0.000779424	0.00429736	0.00121997	0.0471446	0.0313803	7.16227e-05	2.03328e-05	0.000785744	0.000523005
187	Decamethylcyclopentasiloxane	541-02-6	Silicone	Methylsiloxanes	0.2	0.24	0.048	1.6	0.0768	5	3.26	60	0.00697531	0.00213967	Xu:2017	370.77	1.67178e-08	8.00837	17	8040.61	0.0100827	0.00175304	0.000537743	1.01636e+06	0.00010248	1.78178e-05	5.46558e-06	0.00966542	0.00274389	0.106035	0.070579	0.000568554	0.000161405	0.00623737	0.0041517	0.00389597	0.0214805	0.00609803	0.235653	0.156855	0.00126356	0.000358708	0.013862	0.00922676
188	Dodecamethylcyclohexasiloxane	540-97-6	Silicone	Methylsiloxanes	0.2	0.24	0.048	1.6	0.0768	5	4.96	60	0.00635802	0.00128186	Xu:2017	444.92	1.06165e-08	8.95142	9	37571.2	0.00272465	0.000720761	0.000145315	7.49295e+06	1.39018e-05	3.67748e-06	7.41427e-07	0.00397392	0.00112815	0.0435963	0.0290184	0.000441547	0.00012535	0.00484403	0.00322427	0.00363881	0.0200626	0.00569553	0.220099	0.146502	0.00222918	0.000632836	0.0244554	0.016278
189	Dodecamethylpentasiloxane	141-63-9	Silicone	Methylsiloxanes	0.2	0.24	0.048	1.6	0.0768	5	0.02	60	#N/A	#N/A	Xu:2017	384.84	1.52368e-08	7.82754	24.45	5982.74	0.0131529	1.40298e-05	0.000701488	692920	0.000150307	1.60328e-07	8.01639e-06	7.73533e-05	2.19596e-05	0.000848611	0.000564851	3.16373e-06	8.98145e-07	3.4708e-05	2.31023e-05		0	0	0	0	0	0	0	0
190	Tetradecamethylhexasiloxane	107-52-8	Silicone	Methylsiloxanes	0.2	0.24	0.048	1.6	0.0768	5	0.051	60	#N/A	#N/A	Xu:2017	458.99	9.82436e-09	7.92067	0	6966.62	0.0112196	3.05174e-05	0.000598381	844040	0.000123399	3.35646e-07	6.58129e-06	0.000168258	4.77664e-05	0.00184589	0.00122866	#N/A	#N/A	#N/A	#N/A		0	0	0	0	#N/A	#N/A	#N/A	#N/A
191	Hexadecamethylheptasiloxane	541-01-5	Silicone	Methylsiloxanes	0.2	0.24	0.048	1.6	0.0768	5	2.16	60	0.00104938	0.000485825	Xu:2017	533.1	6.76709e-09	7.74949	0	5266.04	0.0138699	0.00159782	0.00073973	587323	0.000177327	2.04281e-05	9.45743e-06	0.00880958	0.00250093	0.0966463	0.0643295	#N/A	#N/A	#N/A	#N/A	0.00142919	0.00787986	0.00223699	0.0864467	0.0575404	#N/A	#N/A	#N/A	#N/A
192	Octadecamethylnonasiloxane	556-69-4	Silicone	Methylsiloxanes	0.2	0.24	0.048	1.6	0.0768	5	5.99	60	0.000432099	7.21367e-05	Xu:2017	685.4	3.619e-09	8.02287	0	8233.49	0.00917333	0.00293057	0.000489244	1.04806e+06	9.938e-05	3.17486e-05	5.30026e-06	0.0161577	0.00458698	0.17726	0.117987	#N/A	#N/A	#N/A	#N/A	0.00224465	0.0123759	0.00351337	0.135771	0.0903716	#N/A	#N/A	#N/A	#N/A
193	Eicosamethylnonasiloxane	2652-13-3	Silicone	Methylsiloxanes	0.2	0.24	0.048	1.6	0.0768	5	5.18	60	0.00246914	0.000476667	Xu:2017	681.5	3.67081e-09	7.99383	0	7851.74	0.00953686	0.00263472	0.000508633	985530	0.000105685	2.91972e-05	5.63653e-06	0.0145266	0.00412391	0.159365	0.106076	#N/A	#N/A	#N/A	#N/A	0.00199068	0.0109757	0.00311585	0.12041	0.0801467	#N/A	#N/A	#N/A	#N/A
194	Docosamethyldecasiloxane	556-70-7	Silicone	Methylsiloxanes	0.2	0.24	0.048	1.6	0.0768	5	6.96	60	0.000617284	8.86902e-05	Xu:2017	755.6	2.83869e-09	7.97335	0	7593.2	0.00938693	0.00348443	0.000500636	943688	0.00011037	4.09695e-05	5.88642e-06	0.0192114	0.00545389	0.210761	0.140286	#N/A	#N/A	#N/A	#N/A	0.00217596	0.0119972	0.00340585	0.131616	0.087606	#N/A	#N/A	#N/A	#N/A
195	Tetracosamethylundecasiloxane	107-53-9	Silicone	Methylsiloxanes	0.2	0.24	0.048	1.6	0.0768	5	10.1	60	0.000740741	7.33407e-05	Xu:2017	829.8	2.248e-09	7.37706	0	2864.57	0.00950462	0.00511982	0.000506913	266834	0.000390227	0.000210202	2.08121e-05	0.0282282	0.00801364	0.30968	0.206129	#N/A	#N/A	#N/A	#N/A	0.00280668	0.0154747	0.00439306	0.169766	0.112999	#N/A	#N/A	#N/A	#N/A
196	Hexacosamethyldodecasiloxane	2471-08-1	Silicone	Methylsiloxanes	0.2	0.24	0.048	1.6	0.0768	5	9.11	60	0.00062963	6.91141e-05	Xu:2017	727.9	1.81668e-09	7.82923	0	5999.29	0.00873385	0.00424349	0.000465805	695405	0.00014977	7.27684e-05	7.98775e-06	0.0233965	0.00664198	0.256674	0.170846	#N/A	#N/A	#N/A	#N/A	0.00205715	0.0113421	0.00321989	0.12443	0.0828226	#N/A	#N/A	#N/A	#N/A
197	Octacosamethyltridecasiloxane	2471-09-2	Silicone	Methylsiloxanes	0.2	0.24	0.048	1.6	0.0768	5	9.24	60	0.00198148	0.000214446	Xu:2017	978.1	1.4926e-09	5.90038	0	256.222	0.0130782	0.00644493	0.000697504	11686.8	0.00634242	0.00312555	0.000338262	0.0355342	0.0100877	0.389831	0.259479	#N/A	#N/A	#N/A	#N/A	0.00233965	0.0128997	0.00366207	0.141517	0.0941965	#N/A	#N/A	#N/A	#N/A
198	Triacontamethyltetradecasiloxane	2471-10-5	Silicone	Methylsiloxanes	0.2	0.24	0.048	1.6	0.0768	5	9.52	60	0.00123457	0.000129682	Xu:2017	1052.23	1.24429e-09	5.91483	0	262.347	0.0119409	0.0060628	0.000636849	12050.1	0.00603738	0.00306538	0.000321994	0.0334273	0.0094896	0.366717	0.244094	#N/A	#N/A	#N/A	#N/A	0.00210323	0.0115962	0.00329201	0.127217	0.0846777	#N/A	#N/A	#N/A	#N/A
199	Dotriacontmethylpentadecasiloxane	2471-11-6	Silicone	Methylsiloxanes	0.2	0.24	0.048	1.6	0.0768	5	20.6	60	0.00494444	0.000240022	Xu:2017	1125	1.05339e-09	5.92601	0	267.186	0.0109868	0.0120708	0.000585963	12338.9	0.00576378	0.00633248	0.000307402	0.0665528	0.0188935	0.730123	0.485983	#N/A	#N/A	#N/A	#N/A	0.00379782	0.0209394	0.00594442	0.229717	0.152904	#N/A	#N/A	#N/A	#N/A
200	Tetraiacontamethylhexadecasiloxane	36938-50-8	Silicone	Methylsiloxanes	0.2	0.24	0.048	1.6	0.0768	5	18.2	60	0.00358025	0.000196717	Xu:2017	1200.5	8.96049e-10	5.93464	0	270.982	0.0101331	0.00983586	0.000540432	12566.5	0.00549951	0.00533819	0.000293307	0.0542302	0.0153953	0.594937	0.396	#N/A	#N/A	#N/A	#N/A	0.00300792	0.0165842	0.00470805	0.181939	0.121102	#N/A	#N/A	#N/A	#N/A
201	Octamethylcyclotetrasiloxane	556-67-2	Silicone	Methylsiloxanes	0.2	0.24	0.048	1.6	0.0768	5	0.143	60	0.000623457	0.00435984	Xu:2017	296.61	2.91451e-08	6.84455	60	1199.44	0.0354454	0.00027033	0.00189042	86363.9	0.00120468	9.18772e-06	6.42498e-05	0.00149047	0.000423126	0.0163513	0.0108837	2.48412e-05	7.05209e-06	0.000272522	0.000181395	0.000378974	0.00208948	0.000593176	0.0229228	0.0152578	3.48246e-05	9.88627e-06	0.000382046	0.000254297
202	Decamethylcyclopentasiloxane	541-02-6	Silicone	Methylsiloxanes	0.2	0.24	0.048	1.6	0.0768	5	0.515	60	0.00062963	0.00122258	Xu:2017	370.77	1.67178e-08	8.00837	17	8040.61	0.0100827	0.000276938	0.000537743	1.01636e+06	0.00010248	2.81477e-06	5.46558e-06	0.0015269	0.000433467	0.016751	0.0111497	8.98176e-05	2.54981e-05	0.000985352	0.000655867	0.000707756	0.00390222	0.00110779	0.0428097	0.0284949	0.000229543	6.51642e-05	0.00251822	0.00167617
203	Dodecamethylcyclohexasiloxane	540-97-6	Silicone	Methylsiloxanes	0.2	0.24	0.048	1.6	0.0768	5	1.24	60	0.000506173	0.000408204	Xu:2017	444.92	1.06165e-08	8.95142	9	37571.2	0.00272465	0.00018019	0.000145315	7.49295e+06	1.39018e-05	9.1937e-07	7.41427e-07	0.000993481	0.000282037	0.0108991	0.00725461	0.000110387	3.13374e-05	0.00121101	0.000806068	0.00101038	0.00557074	0.00158146	0.0611143	0.0406787	0.000618971	0.000175718	0.00679047	0.00451986
204	Dodecamethylpentasiloxane	141-63-9	Silicone	Methylsiloxanes	0.2	0.24	0.048	1.6	0.0768	5	0.007	60	#N/A	#N/A	Xu:2017	384.84	1.52368e-08	7.82754	24.45	5982.74	0.0131529	4.91042e-06	0.000701488	692920	0.000150307	5.61147e-08	8.01639e-06	2.70737e-05	7.68587e-06	0.000297014	0.000197698	1.10731e-06	3.14351e-07	1.21478e-05	8.0858e-06		0	0	0	0	0	0	0	0
205	Tetradecamethylhexasiloxane	107-52-8	Silicone	Methylsiloxanes	0.2	0.24	0.048	1.6	0.0768	5	0.005	60	#N/A	#N/A	Xu:2017	458.99	9.82436e-09	7.92067	0	6966.62	0.0112196	2.9919e-06	0.000598381	844040	0.000123399	3.29065e-08	6.58129e-06	1.64959e-05	4.68298e-06	0.00018097	0.000120457	#N/A	#N/A	#N/A	#N/A		0	0	0	0	#N/A	#N/A	#N/A	#N/A
206	Hexadecamethylheptasiloxane	541-01-5	Silicone	Methylsiloxanes	0.2	0.24	0.048	1.6	0.0768	5	0.202	60	0.000740741	0.00366703	Xu:2017	533.1	6.76709e-09	7.74949	0	5266.04	0.0138699	0.000149425	0.00073973	587323	0.000177327	1.9104e-06	9.45743e-06	0.000823859	0.000233883	0.00903822	0.006016	#N/A	#N/A	#N/A	#N/A	0.000159921	0.000881728	0.000250312	0.00967307	0.00643857	#N/A	#N/A	#N/A	#N/A
207	Octadecamethylnonasiloxane	556-69-4	Silicone	Methylsiloxanes	0.2	0.24	0.048	1.6	0.0768	5	0.482	60	0.000895062	0.00185697	Xu:2017	685.4	3.619e-09	8.02287	0	8233.49	0.00917333	0.000235816	0.000489244	1.04806e+06	9.938e-05	2.55473e-06	5.30026e-06	0.00130017	0.000369103	0.0142637	0.00949414	#N/A	#N/A	#N/A	#N/A	0.00021859	0.0012052	0.000342141	0.0132217	0.00880062	#N/A	#N/A	#N/A	#N/A
208	Eicosamethylnonasiloxane	2652-13-3	Silicone	Methylsiloxanes	0.2	0.24	0.048	1.6	0.0768	5	0.357	60	0.000271605	0.000760798	Xu:2017	681.5	3.67081e-09	7.99383	0	7851.74	0.00953686	0.000181582	0.000508633	985530	0.000105685	2.01224e-06	5.63653e-06	0.00100115	0.000284215	0.0109833	0.00731065	#N/A	#N/A	#N/A	#N/A	0.000167995	0.000926242	0.000262949	0.0101614	0.00676362	#N/A	#N/A	#N/A	#N/A
209	Docosamethyldecasiloxane	556-70-7	Silicone	Methylsiloxanes	0.2	0.24	0.048	1.6	0.0768	5	0.891	60	0.000635802	0.000713583	Xu:2017	755.6	2.83869e-09	7.97335	0	7593.2	0.00938693	0.000446067	0.000500636	943688	0.00011037	5.2448e-06	5.88642e-06	0.0024594	0.000698192	0.026981	0.017959	#N/A	#N/A	#N/A	#N/A	0.000325471	0.00179449	0.000509433	0.0196866	0.0131038	#N/A	#N/A	#N/A	#N/A
210	Tetracosamethylundecasiloxane	107-53-9	Silicone	Methylsiloxanes	0.2	0.24	0.048	1.6	0.0768	5	0.151	60	0.000246914	0.00163519	Xu:2017	829.8	2.248e-09	7.37706	0	2864.57	0.00950462	7.65439e-05	0.000506913	266834	0.000390227	3.14263e-06	2.08121e-05	0.000422026	0.000119808	0.00462987	0.00308172	#N/A	#N/A	#N/A	#N/A	5.76839e-05	0.000318041	9.02878e-05	0.00348909	0.0023224	#N/A	#N/A	#N/A	#N/A
211	Hexacosamethyldodecasiloxane	2471-08-1	Silicone	Methylsiloxanes	0.2	0.24	0.048	1.6	0.0768	5	0.694	60	0.000419753	0.000604832	Xu:2017	727.9	1.81668e-09	7.82923	0	5999.29	0.00873385	0.000323269	0.000465805	695405	0.00014977	5.5435e-06	7.98775e-06	0.00178235	0.000505986	0.0195534	0.0130151	#N/A	#N/A	#N/A	#N/A	0.000190445	0.00105002	0.000298087	0.0115193	0.00766746	#N/A	#N/A	#N/A	#N/A
212	Octacosamethyltridecasiloxane	2471-09-2	Silicone	Methylsiloxanes	0.2	0.24	0.048	1.6	0.0768	5	0.591	60	0.000432099	0.000731132	Xu:2017	978.1	1.4926e-09	5.90038	0	256.222	0.0130782	0.000412225	0.000697504	11686.8	0.00634242	0.000199913	0.000338262	0.00227281	0.000645221	0.024934	0.0165965	#N/A	#N/A	#N/A	#N/A	0.00018428	0.00101603	0.000288438	0.0111464	0.00741926	#N/A	#N/A	#N/A	#N/A
213	Triacontamethyltetradecasiloxane	2471-10-5	Silicone	Methylsiloxanes	0.2	0.24	0.048	1.6	0.0768	5	1.04	60	0.00103704	0.000997151	Xu:2017	1052.23	1.24429e-09	5.91483	0	262.347	0.0119409	0.000662323	0.000636849	12050.1	0.00603738	0.000334874	0.000321994	0.00365173	0.00103668	0.0400616	0.0266657	#N/A	#N/A	#N/A	#N/A	0.0002717	0.00149802	0.00042527	0.0164342	0.0109389	#N/A	#N/A	#N/A	#N/A
214	Dotriacontmethylpentadecasiloxane	2471-11-6	Silicone	Methylsiloxanes	0.2	0.24	0.048	1.6	0.0768	5	2.81	60	0.00288272	0.00102588	Xu:2017	1125	1.05339e-09	5.92601	0	267.186	0.0109868	0.00164656	0.000585963	12338.9	0.00576378	0.000863799	0.000307402	0.00907832	0.00257722	0.0995945	0.0662918	#N/A	#N/A	#N/A	#N/A	0.000602393	0.0033213	0.000942875	0.0364366	0.0242529	#N/A	#N/A	#N/A	#N/A
215	Tetraiacontamethylhexadecasiloxane	36938-50-8	Silicone	Methylsiloxanes	0.2	0.24	0.048	1.6	0.0768	5	2.31	60	0.00130864	0.000566512	Xu:2017	1200.5	8.96049e-10	5.93464	0	270.982	0.0101331	0.0012484	0.000540432	12566.5	0.00549951	0.00067754	0.000293307	0.00688306	0.00195401	0.0755112	0.0502616	#N/A	#N/A	#N/A	#N/A	0.000446358	0.002461	0.000698647	0.0269986	0.0179707	#N/A	#N/A	#N/A	#N/A
216		41318-75-6	PP	Polybrominated diphenyl ethers	0.2	10	2	0.92	1.84	30	2.5	15	1.33333e-05	5.33333e-06	Ionas 2016	406.89	2.92707e-11	5.96011	0.0122898	37.2413	0.000915721	0.000280821	0.000112328	1748.43	0.000915721	0.000280821	0.000112328	0.000227693	9.76769e-05	0.00113846	0.000708157	0.00113846	0.000488384	0.00569232	0.00354079	3.98492e-05	3.23101e-05	1.38606e-05	0.000161551	0.000100489	0.000161551	6.93029e-05	0.000807754	0.000502446
217		5436-43-1	PP	Polybrominated diphenyl ethers	0.2	10	2	0.92	1.84	30	245	15	0.000473333	1.93197e-06	Ionas 2016	485.79	1.88247e-11	6.62986	0.1	111.313	0.000734362	0.02207	9.00818e-05	7224.66	0.000438524	0.0131791	5.37923e-05	0.0178946	0.00767653	0.0894731	0.0556549	0.166914	0.0716036	0.834569	0.519126	0.00183083	0.00148446	0.00063681	0.00742228	0.00461687	0.0138464	0.00593991	0.069232	0.0430643
218		189084-61-5	PP	Polybrominated diphenyl ethers	0.2	10	2	0.92	1.84	30	4.6	15	1.33333e-05	2.89855e-06	Ionas 2016	485.79	1.88247e-11	6.47404	0.0352084	86.2809	0.000734362	0.000414376	9.00818e-05	5193.54	0.000477244	0.000269293	5.85419e-05	0.000335981	0.000144131	0.0016799	0.00104495	0.0025088	0.00107624	0.012544	0.00780273	4.74262e-05	3.84537e-05	1.64961e-05	0.000192268	0.000119597	0.000287137	0.000123178	0.00143569	0.000893039
219		60348-60-9	PP	Polybrominated diphenyl ethers	0.2	10	2	0.92	1.84	30	320	15	0.000313333	9.79167e-07	Ionas 2016	564.7	1.29396e-11	7.35518	0.1	364.355	0.000608844	0.0238992	7.46849e-05	33582.4	0.00030928	0.0121403	3.79383e-05	0.0193777	0.00831275	0.0968885	0.0602674	0.00276824	0.00118754	0.0138412	0.00860963	0.00161949	0.0013131	0.000563303	0.00656552	0.00408394	0.000187586	8.04718e-05	0.000937931	0.000583421
220		189084-64-8	PP	Polybrominated diphenyl ethers	0.2	10	2	0.92	1.84	30	66	15	6.66667e-05	1.0101e-06	Ionas 2016	564.7	1.29396e-11	7.26183	0.0783979	312.785	0.000608844	0.0049292	7.46849e-05	27556.9	0.000339616	0.00274953	4.16596e-05	0.00399665	0.0017145	0.0199832	0.0124302	0.3252	0.139506	1.626	1.01142	0.000381166	0.000309054	0.000132579	0.00154527	0.000961201	0.0251471	0.0107878	0.125736	0.0782112
221		182346-21-0	PP	Polybrominated diphenyl ethers	0.2	10	2	0.92	1.84	30	19.1	15	2.33333e-05	1.22164e-06	Ionas 2016	564.69	1.29401e-11	7.36998	0.0750024	373.278	0.000608857	0.00142651	7.46865e-05	34652	0.000303407	0.000710862	3.72179e-05	0.00115663	0.000496178	0.00578316	0.00359729	0.0115663	0.00496178	0.0578316	0.0359729	0.000119426	9.68322e-05	4.15396e-05	0.000484161	0.000301162	0.000968322	0.000415396	0.00484161	0.00301162
222		68631-49-2	PP	Polybrominated diphenyl ethers	0.2	10	2	0.92	1.84	30	44	15	3.66667e-05	8.33333e-07	Ionas 2016	643.6	9.34238e-12	7.76565	0.2	712.784	0.000517339	0.00279225	6.34602e-05	80120.6	0.000144572	0.000780306	1.77342e-05	0.00226399	0.000971218	0.0113199	0.00704133	0.0643024	0.0275848	0.321512	0.19999	0.00019332	0.000156746	6.72419e-05	0.000783731	0.000487504	0.00445195	0.00190982	0.0222598	0.0138462
223		207122-15-4	PP	Polybrominated diphenyl ethers	0.2	10	2	0.92	1.84	30	26	15	1.33333e-05	5.12821e-07	Ionas 2016	643.6	9.34238e-12	7.75441	0.107209	699.806	0.000517339	0.00164997	6.34602e-05	78235.5	0.000147786	0.00047134	1.81285e-05	0.00133781	0.000573901	0.00668905	0.00416078	0.0133781	0.00573901	0.0668905	0.0416078	0.000119056	9.65319e-05	4.14108e-05	0.00048266	0.000300228	0.000965319	0.000414108	0.0048266	0.00300228
224		207122-16-5	PP	Polybrominated diphenyl ethers	0.2	10	2	0.92	1.84	30	87	15	8e-05	9.1954e-07	Ionas 2016	722.5	7.00447e-12	8.22027	0.133921	1498.78	0.000447955	0.00478057	5.49491e-05	209891	6.18298e-05	0.000659848	7.58446e-06	0.00387614	0.00166281	0.0193807	0.0120554	0.0494419	0.0212098	0.247209	0.153771	0.000277084	0.000224662	9.63769e-05	0.00112331	0.000698733	0.00286567	0.00122933	0.0143283	0.00891265
225		1163-19-5	PP	Polybrominated diphenyl ethers	0.2	10	2	0.92	1.84	30	780	15	0.0008	1.02564e-06	Ionas 2016	959.17	3.4585e-12	7.72317	7	664.962	0.000314768	0.030117	3.86115e-05	73225.6	0.000147548	0.0141174	1.80992e-05	0.0244192	0.0104755	0.122096	0.0759471	0.325578	0.139668	1.62789	1.0126	0.00134683	0.00109202	0.000468462	0.00546011	0.00339635	0.0145598	0.00624596	0.0727992	0.0452832
226		41318-75-6	PP	Polybrominated diphenyl ethers	0.2	10	2	0.92	1.84	30	2.5	30	1.16667e-05	4.66667e-06	Ionas 2016	406.89	2.92707e-11	5.96011	0.0122898	37.2413	0.00129502	0.00019857	7.94282e-05	1748.43	0.00109922	0.000168548	6.74191e-05	0.000161003	6.9068e-05	0.000805015	0.000500743	0.000805015	0.00034534	0.00402508	0.00250371	3.98492e-05	3.23101e-05	1.38606e-05	0.000161551	0.000100489	0.000161551	6.93029e-05	0.000807754	0.000502446
227		5436-43-1	PP	Polybrominated diphenyl ethers	0.2	10	2	0.92	1.84	30	245	30	0.000466667	1.90476e-06	Ionas 2016	485.79	1.88247e-11	6.62986	0.1	111.313	0.00103855	0.0156059	6.36974e-05	7224.66	0.000610443	0.00917292	3.74405e-05	0.0126534	0.00542813	0.063267	0.0393539	0.118026	0.0506314	0.590129	0.367077	0.00183083	0.00148446	0.00063681	0.00742228	0.00461687	0.0138464	0.00593991	0.069232	0.0430643
228		189084-61-5	PP	Polybrominated diphenyl ethers	0.2	10	2	0.92	1.84	30	4.6	30	1.33333e-05	2.89855e-06	Ionas 2016	485.79	1.88247e-11	6.47404	0.0352084	86.2809	0.00103855	0.000293008	6.36974e-05	5193.54	0.000618063	0.000174376	3.79079e-05	0.000237574	0.000101916	0.00118787	0.00073889	0.00177399	0.000761016	0.00886995	0.00551736	4.74262e-05	3.84537e-05	1.64961e-05	0.000192268	0.000119597	0.000287137	0.000123178	0.00143569	0.000893039
229		60348-60-9	PP	Polybrominated diphenyl ethers	0.2	10	2	0.92	1.84	30	320	30	0.000366667	1.14583e-06	Ionas 2016	564.7	1.29396e-11	7.35518	0.1	364.355	0.000861035	0.0168993	5.28102e-05	33582.4	0.000335365	0.0065821	2.05691e-05	0.0137021	0.005878	0.0685105	0.0426155	0.00195744	0.000839715	0.00978721	0.00608793	0.00161949	0.0013131	0.000563303	0.00656552	0.00408394	0.000187586	8.04718e-05	0.000937931	0.000583421
230		189084-64-8	PP	Polybrominated diphenyl ethers	0.2	10	2	0.92	1.84	30	66	30	7.33333e-05	1.11111e-06	Ionas 2016	564.7	1.29396e-11	7.26183	0.0783979	312.785	0.000861035	0.00348547	5.28102e-05	27556.9	0.00039561	0.00160143	2.42641e-05	0.00282606	0.00121234	0.0141303	0.00878945	0.000942019	0.000404113	0.0047101	0.00292982	0.000381166	0.000309054	0.000132579	0.00154527	0.000961201	0.000103018	4.41932e-05	0.000515089	0.0003204
231		182346-21-0	PP	Polybrominated diphenyl ethers	0.2	10	2	0.92	1.84	30	19.1	30	2.66667e-05	1.39616e-06	Ionas 2016	564.69	1.29401e-11	7.36998	0.0750024	373.278	0.000861054	0.0010087	5.28113e-05	34652	0.000326035	0.000381939	1.99968e-05	0.000817862	0.000350851	0.00408931	0.00254367	0.000272621	0.00011695	0.0013631	0.00084789	0.000119426	9.68322e-05	4.15396e-05	0.000484161	0.000301162	3.22774e-05	1.38465e-05	0.000161387	0.000100387
232		68631-49-2	PP	Polybrominated diphenyl ethers	0.2	10	2	0.92	1.84	30	44	30	2.5e-05	5.68182e-07	Ionas 2016	643.6	9.34238e-12	7.76565	0.2	712.784	0.000731628	0.00197442	4.48732e-05	80120.6	0.000149748	0.00040412	9.18456e-06	0.00160088	0.000686755	0.0080044	0.00497897	0.000533627	0.000228918	0.00266813	0.00165966	0.00019332	0.000156746	6.72419e-05	0.000783731	0.000487504	5.22488e-05	2.2414e-05	0.000261244	0.000162501
233		207122-15-4	PP	Polybrominated diphenyl ethers	0.2	10	2	0.92	1.84	30	26	30	1.5e-05	5.76923e-07	Ionas 2016	643.6	9.34238e-12	7.75441	0.107209	699.806	0.000731628	0.0011667	4.48732e-05	78235.5	0.000152893	0.000243814	9.37747e-06	0.000945975	0.00040581	0.00472987	0.00294212	0.000315325	0.00013527	0.00157662	0.000980706	0.000119056	9.65319e-05	4.14108e-05	0.00048266	0.000300228	3.21773e-05	1.38036e-05	0.000160887	0.000100076
234		207122-16-5	PP	Polybrominated diphenyl ethers	0.2	10	2	0.92	1.84	30	87	30	7.33333e-05	8.42912e-07	Ionas 2016	722.5	7.00447e-12	8.22027	0.133921	1498.78	0.000633503	0.00338037	3.88549e-05	209891	6.64249e-05	0.000354443	4.07406e-06	0.00274084	0.00117578	0.0137042	0.00852442	0.000913615	0.000391927	0.00456807	0.00284147	0.000277084	0.000224662	9.63769e-05	0.00112331	0.000698733	7.48875e-05	3.21256e-05	0.000374437	0.000232911
235		1163-19-5	PP	Polybrominated diphenyl ethers	0.2	10	2	0.92	1.84	30	780	30	0.0006	7.69231e-07	Ionas 2016	959.17	3.4585e-12	7.72317	7	664.962	0.000445149	0.0212959	2.73025e-05	73225.6	0.00015551	0.0074396	9.53795e-06	0.017267	0.00740727	0.0863348	0.0537027	0.017267	0.00740727	0.0863348	0.0537027	0.00134683	0.00109202	0.000468462	0.00546011	0.00339635	0.00109202	0.000468462	0.00546011	0.00339635
236		41318-75-6	PP	Polybrominated diphenyl ethers	0.2	10	2	0.92	1.84	30	2.5	60	8.33333e-06	3.33333e-06	Ionas 2016	406.89	2.92707e-11	5.96011	0.0122898	37.2413	0.00183144	0.000140411	5.61642e-05	1748.43	0.00126508	9.69891e-05	3.87957e-05	0.000113846	4.88384e-05	0.000569232	0.000354079	0.000113846	4.88384e-05	0.000569232	0.000354079	3.98492e-05	3.23101e-05	1.38606e-05	0.000161551	0.000100489	3.23101e-05	1.38606e-05	0.000161551	0.000100489
237		5436-43-1	PP	Polybrominated diphenyl ethers	0.2	10	2	0.92	1.84	30	245	60	0.000416667	1.70068e-06	Ionas 2016	485.79	1.88247e-11	6.62986	0.1	111.313	0.00146872	0.011035	4.50409e-05	7224.66	0.000878386	0.00659961	2.69372e-05	0.00894731	0.00383827	0.0447366	0.0278274	0.00894731	0.00383827	0.0447366	0.0278274	0.00183083	0.00148446	0.00063681	0.00742228	0.00461687	0.00148446	0.00063681	0.00742228	0.00461687
238		189084-61-5	PP	Polybrominated diphenyl ethers	0.2	10	2	0.92	1.84	30	4.6	60	1.08333e-05	2.35507e-06	Ionas 2016	485.79	1.88247e-11	6.47404	0.0352084	86.2809	0.00146872	0.000207188	4.50409e-05	5193.54	0.000865064	0.000122032	2.65286e-05	0.00016799	7.20654e-05	0.000839952	0.000522474	0.00016799	7.20654e-05	0.000839952	0.000522474	4.74262e-05	3.84537e-05	1.64961e-05	0.000192268	0.000119597	3.84537e-05	1.64961e-05	0.000192268	0.000119597
239		60348-60-9	PP	Polybrominated diphenyl ethers	0.2	10	2	0.92	1.84	30	320	60	0.000333333	1.04167e-06	Ionas 2016	564.7	1.29396e-11	7.35518	0.1	364.355	0.00121769	0.0119496	3.73424e-05	33582.4	0.00034435	0.00337922	1.05601e-05	0.00968885	0.00415637	0.0484442	0.0301337	0.00968885	0.00415637	0.0484442	0.0301337	0.00161949	0.0013131	0.000563303	0.00656552	0.00408394	0.0013131	0.000563303	0.00656552	0.00408394
240		189084-64-8	PP	Polybrominated diphenyl ethers	0.2	10	2	0.92	1.84	30	66	60	6.83333e-05	1.03535e-06	Ionas 2016	564.7	1.29396e-11	7.26183	0.0783979	312.785	0.00121769	0.0024646	3.73424e-05	27556.9	0.000413727	0.000837384	1.26876e-05	0.00199832	0.000857252	0.00999162	0.00621508	0.000666108	0.000285751	0.00333054	0.00207169	0.000381166	0.000309054	0.000132579	0.00154527	0.000961201	0.000103018	4.41932e-05	0.000515089	0.0003204
241		182346-21-0	PP	Polybrominated diphenyl ethers	0.2	10	2	0.92	1.84	30	19.1	60	2.66667e-05	1.39616e-06	Ionas 2016	564.69	1.29401e-11	7.36998	0.0750024	373.278	0.00121771	0.000713256	3.73433e-05	34652	0.000334559	0.000195963	1.02598e-05	0.000578316	0.000248089	0.00289158	0.00179865	0.000192772	8.26964e-05	0.00096386	0.000599549	0.000119426	9.68322e-05	4.15396e-05	0.000484161	0.000301162	3.22774e-05	1.38465e-05	0.000161387	0.000100387
242		68631-49-2	PP	Polybrominated diphenyl ethers	0.2	10	2	0.92	1.84	30	44	60	3.66667e-05	8.33333e-07	Ionas 2016	643.6	9.34238e-12	7.76565	0.2	712.784	0.00103468	0.00139613	3.17301e-05	80120.6	0.00015828	0.000213573	4.85393e-06	0.00113199	0.000485609	0.00565997	0.00352066	0.000377331	0.00016187	0.00188666	0.00117355	0.00019332	0.000156746	6.72419e-05	0.000783731	0.000487504	5.22488e-05	2.2414e-05	0.000261244	0.000162501
243		207122-15-4	PP	Polybrominated diphenyl ethers	0.2	10	2	0.92	1.84	30	26	60	1.5e-05	5.76923e-07	Ionas 2016	643.6	9.34238e-12	7.75441	0.107209	699.806	0.00103468	0.000824983	3.17301e-05	78235.5	0.000161379	0.000128673	4.94895e-06	0.000668905	0.000286951	0.00334453	0.00208039	0.000222968	9.56502e-05	0.00111484	0.000693464	0.000119056	9.65319e-05	4.14108e-05	0.00048266	0.000300228	3.21773e-05	1.38036e-05	0.000160887	0.000100076
244		207122-16-5	PP	Polybrominated diphenyl ethers	0.2	10	2	0.92	1.84	30	87	60	6.16667e-05	7.08812e-07	Ionas 2016	722.5	7.00447e-12	8.22027	0.133921	1498.78	0.000895909	0.00239029	2.74745e-05	209891	7.00838e-05	0.000186984	2.14924e-06	0.00193807	0.000831404	0.00969035	0.00602768	0.000646023	0.000277135	0.00323012	0.00200923	0.000277084	0.000224662	9.63769e-05	0.00112331	0.000698733	7.48875e-05	3.21256e-05	0.000374437	0.000232911
245		1163-19-5	PP	Polybrominated diphenyl ethers	0.2	10	2	0.92	1.84	30	780	60	0.00045	5.76923e-07	Ionas 2016	959.17	3.4585e-12	7.72317	7	664.962	0.000629535	0.0150585	1.93057e-05	73225.6	0.000159594	0.00381748	4.8942e-06	0.0122096	0.00523773	0.0610479	0.0379736	0.0122096	0.00523773	0.0610479	0.0379736	0.00134683	0.00109202	0.000468462	0.00546011	0.00339635	0.00109202	0.000468462	0.00546011	0.00339635
246		41318-75-6	PP	Polybrominated diphenyl ethers	0.2	10	2	0.92	1.84	30	2.5	120	8.33333e-06	3.33333e-06	Ionas 2016	406.89	2.92707e-11	5.96011	0.0122898	37.2413	0.00259005	9.92852e-05	3.97141e-05	1748.43	0.00158116	6.06112e-05	2.42445e-05	8.05015e-05	3.4534e-05	0.000402508	0.000250371	8.05015e-05	3.4534e-05	0.000402508	0.000250371	3.98492e-05	3.23101e-05	1.38606e-05	0.000161551	0.000100489	3.23101e-05	1.38606e-05	0.000161551	0.000100489
247		5436-43-1	PP	Polybrominated diphenyl ethers	0.2	10	2	0.92	1.84	30	245	120	0.000491667	2.0068e-06	Ionas 2016	485.79	1.88247e-11	6.62986	0.1	111.313	0.00207709	0.00780293	3.18487e-05	7224.66	0.00120672	0.00453323	1.8503e-05	0.0063267	0.00271406	0.0316335	0.019677	0.0063267	0.00271406	0.0316335	0.019677	0.00183083	0.00148446	0.00063681	0.00742228	0.00461687	0.00148446	0.00063681	0.00742228	0.00461687
248		189084-61-5	PP	Polybrominated diphenyl ethers	0.2	10	2	0.92	1.84	30	4.6	120	1.33333e-05	2.89855e-06	Ionas 2016	485.79	1.88247e-11	6.47404	0.0352084	86.2809	0.00207709	0.000146504	3.18487e-05	5193.54	0.00124591	8.78785e-05	1.9104e-05	0.000118787	5.09579e-05	0.000593935	0.000369445	0.000118787	5.09579e-05	0.000593935	0.000369445	4.74262e-05	3.84537e-05	1.64961e-05	0.000192268	0.000119597	3.84537e-05	1.64961e-05	0.000192268	0.000119597
249		60348-60-9	PP	Polybrominated diphenyl ethers	0.2	10	2	0.92	1.84	30	320	120	0.0004	1.25e-06	Ionas 2016	564.7	1.29396e-11	7.35518	0.1	364.355	0.00172207	0.00844963	2.64051e-05	33582.4	0.000356716	0.00175028	5.46964e-06	0.00685105	0.002939	0.0342552	0.0213078	0.00685105	0.002939	0.0342552	0.0213078	0.00161949	0.0013131	0.000563303	0.00656552	0.00408394	0.0013131	0.000563303	0.00656552	0.00408394
250		189084-64-8	PP	Polybrominated diphenyl ethers	0.2	10	2	0.92	1.84	30	66	120	7.66667e-05	1.16162e-06	Ionas 2016	564.7	1.29396e-11	7.26183	0.0783979	312.785	0.00172207	0.00174274	2.64051e-05	27556.9	0.000425062	0.000430163	6.51762e-06	0.00141303	0.000606169	0.00706514	0.00439472	0.00047101	0.000202056	0.00235505	0.00146491	0.000381166	0.000309054	0.000132579	0.00154527	0.000961201	0.000103018	4.41932e-05	0.000515089	0.0003204
251		182346-21-0	PP	Polybrominated diphenyl ethers	0.2	10	2	0.92	1.84	30	19.1	120	3.33333e-05	1.7452e-06	Ionas 2016	564.69	1.29401e-11	7.36998	0.0750024	373.278	0.00172211	0.000504348	2.64057e-05	34652	0.000347143	0.000101667	5.32286e-06	0.000408931	0.000175425	0.00204466	0.00127183	0.00013631	5.84752e-05	0.000681552	0.000423945	0.000119426	9.68322e-05	4.15396e-05	0.000484161	0.000301162	3.22774e-05	1.38465e-05	0.000161387	0.000100387
252		68631-49-2	PP	Polybrominated diphenyl ethers	0.2	10	2	0.92	1.84	30	44	120	4.25e-05	9.65909e-07	Ionas 2016	643.6	9.34238e-12	7.76565	0.2	712.784	0.00146326	0.00098721	2.24366e-05	80120.6	0.000169954	0.000114662	2.60596e-06	0.00080044	0.000343377	0.0040022	0.00248949	0.000266813	0.000114459	0.00133407	0.000829828	0.00019332	0.000156746	6.72419e-05	0.000783731	0.000487504	5.22488e-05	2.2414e-05	0.000261244	0.000162501
253		207122-15-4	PP	Polybrominated diphenyl ethers	0.2	10	2	0.92	1.84	30	26	120	1.75e-05	6.73077e-07	Ionas 2016	643.6	9.34238e-12	7.75441	0.107209	699.806	0.00146326	0.000583351	2.24366e-05	78235.5	0.000173188	6.90444e-05	2.65555e-06	0.000472987	0.000202905	0.00236494	0.00147106	0.000157662	6.76349e-05	0.000788312	0.000490353	0.000119056	9.65319e-05	4.14108e-05	0.00048266	0.000300228	3.21773e-05	1.38036e-05	0.000160887	0.000100076
254		207122-16-5	PP	Polybrominated diphenyl ethers	0.2	10	2	0.92	1.84	30	87	120	6.16667e-05	7.08812e-07	Ionas 2016	722.5	7.00447e-12	8.22027	0.133921	1498.78	0.00121908	0.00162625	1.86926e-05	209891	7.13575e-05	9.51909e-05	1.09415e-06	0.00131858	0.000565653	0.00659292	0.00410099	0.000439528	0.000188551	0.00219764	0.001367	0.000277084	0.000224662	9.63769e-05	0.00112331	0.000698733	7.48875e-05	3.21256e-05	0.000374437	0.000232911
255		1163-19-5	PP	Polybrominated diphenyl ethers	0.2	10	2	0.92	1.84	30	780	120	0.0004	5.12821e-07	Ionas 2016	959.17	3.4585e-12	7.72317	7	664.962	0.000890297	0.010648	1.36512e-05	73225.6	0.000166293	0.00198886	2.54983e-06	0.00863348	0.00370364	0.0431674	0.0268514	0.00287783	0.00123455	0.0143891	0.00895046	0.00134683	0.00109202	0.000468462	0.00546011	0.00339635	0.000364008	0.000156154	0.00182004	0.00113212
256		41318-75-6	PP	Polybrominated diphenyl ethers	0.2	10	2	0.92	1.84	30	2.5	240	5.83333e-06	2.33333e-06	Ionas 2016	406.89	2.92707e-11	5.96011	0.0122898	37.2413	0.00366288	7.02053e-05	2.80821e-05	1748.43	0.00215538	4.13114e-05	1.65246e-05	5.69232e-05	2.44192e-05	0.000284616	0.000177039	1.89744e-05	8.13974e-06	9.4872e-05	5.90131e-05	3.98492e-05	3.23101e-05	1.38606e-05	0.000161551	0.000100489	1.077e-05	4.6202e-06	5.38502e-05	3.34964e-05
257		5436-43-1	PP	Polybrominated diphenyl ethers	0.2	10	2	0.92	1.84	30	245	240	0.000375	1.53061e-06	Ionas 2016	485.79	1.88247e-11	6.62986	0.1	111.313	0.00293745	0.00551751	2.25204e-05	7224.66	0.00146319	0.00274836	1.12178e-05	0.00447366	0.00191913	0.0223683	0.0139137	0.00149122	0.000639711	0.00745609	0.00463791	0.00183083	0.00148446	0.00063681	0.00742228	0.00461687	0.000494819	0.00021227	0.00247409	0.00153896
258		189084-61-5	PP	Polybrominated diphenyl ethers	0.2	10	2	0.92	1.84	30	4.6	240	9.58333e-06	2.08333e-06	Ionas 2016	485.79	1.88247e-11	6.47404	0.0352084	86.2809	0.00293745	0.000103594	2.25204e-05	5193.54	0.00170306	6.00614e-05	1.30568e-05	8.39952e-05	3.60327e-05	0.000419976	0.000261237	2.79984e-05	1.20109e-05	0.000139992	8.7079e-05	4.74262e-05	3.84537e-05	1.64961e-05	0.000192268	0.000119597	1.28179e-05	5.49869e-06	6.40895e-05	3.98655e-05
259		60348-60-9	PP	Polybrominated diphenyl ethers	0.2	10	2	0.92	1.84	30	320	240	0.000316667	9.89583e-07	Ionas 2016	564.7	1.29396e-11	7.35518	0.1	364.355	0.00243538	0.00597479	1.86712e-05	33582.4	0.000377112	0.000925182	2.89119e-06	0.00484442	0.00207819	0.0242221	0.0150669	0.00161481	0.000692729	0.00807404	0.00502229	0.00161949	0.0013131	0.000563303	0.00656552	0.00408394	0.000437701	0.000187768	0.00218851	0.00136131
260		189084-64-8	PP	Polybrominated diphenyl ethers	0.2	10	2	0.92	1.84	30	66	240	6.25e-05	9.4697e-07	Ionas 2016	564.7	1.29396e-11	7.26183	0.0783979	312.785	0.00243538	0.0012323	1.86712e-05	27556.9	0.000444118	0.000224724	3.40491e-06	0.000999162	0.000428626	0.00499581	0.00310754	0.000333054	0.000142875	0.00166527	0.00103585	0.000381166	0.000309054	0.000132579	0.00154527	0.000961201	0.000103018	4.41932e-05	0.000515089	0.0003204
261		182346-21-0	PP	Polybrominated diphenyl ethers	0.2	10	2	0.92	1.84	30	19.1	240	2.625e-05	1.37435e-06	Ionas 2016	564.69	1.29401e-11	7.36998	0.0750024	373.278	0.00243543	0.000356628	1.86716e-05	34652	0.000367664	5.38382e-05	2.81876e-06	0.000289158	0.000124045	0.00144579	0.000899323	9.6386e-05	4.13482e-05	0.00048193	0.000299774	0.000119426	9.68322e-05	4.15396e-05	0.000484161	0.000301162	3.22774e-05	1.38465e-05	0.000161387	0.000100387
262		68631-49-2	PP	Polybrominated diphenyl ethers	0.2	10	2	0.92	1.84	30	44	240	3.5e-05	7.95455e-07	Ionas 2016	643.6	9.34238e-12	7.76565	0.2	712.784	0.00206936	0.000698063	1.58651e-05	80120.6	0.000181061	6.10778e-05	1.38813e-06	0.000565997	0.000242804	0.00282998	0.00176033	0.000188666	8.09348e-05	0.000943328	0.000586777	0.00019332	0.000156746	6.72419e-05	0.000783731	0.000487504	5.22488e-05	2.2414e-05	0.000261244	0.000162501
263		207122-15-4	PP	Polybrominated diphenyl ethers	0.2	10	2	0.92	1.84	30	26	240	1.5e-05	5.76923e-07	Ionas 2016	643.6	9.34238e-12	7.75441	0.107209	699.806	0.00206936	0.000412492	1.58651e-05	78235.5	0.000184797	3.68363e-05	1.41678e-06	0.000334453	0.000143475	0.00167226	0.0010402	0.000111484	4.78251e-05	0.000557421	0.000346732	0.000119056	9.65319e-05	4.14108e-05	0.00048266	0.000300228	3.21773e-05	1.38036e-05	0.000160887	0.000100076
264		207122-16-5	PP	Polybrominated diphenyl ethers	0.2	10	2	0.92	1.84	30	87	240	5.41667e-05	6.22605e-07	Ionas 2016	722.5	7.00447e-12	8.22027	0.133921	1498.78	0.00135777	0.000905634	1.04096e-05	209891	7.14598e-05	4.76637e-05	5.47859e-07	0.000734298	0.000315003	0.00367149	0.00228377	0.000734298	0.000315003	0.00367149	0.00228377	0.000277084	0.000224662	9.63769e-05	0.00112331	0.000698733	0.000224662	9.63769e-05	0.00112331	0.000698733
265		1163-19-5	PP	Polybrominated diphenyl ethers	0.2	10	2	0.92	1.84	30	780	240	0.0003375	4.32692e-07	Ionas 2016	959.17	3.4585e-12	7.72317	7	664.962	0.00125907	0.00752924	9.65287e-06	73225.6	0.00017686	0.00105762	1.35592e-06	0.00610479	0.00261887	0.030524	0.0189868	0.00610479	0.00261887	0.030524	0.0189868	0.00134683	0.00109202	0.000468462	0.00546011	0.00339635	0.00109202	0.000468462	0.00546011	0.00339635
266		41318-75-6	PP	Polybrominated diphenyl ethers	0.2	10	2	0.92	1.84	30	2.5	480	5.20833e-06	2.08333e-06	Ionas 2016	406.89	2.92707e-11	5.96011	0.0122898	37.2413	0.0051801	4.96426e-05	1.9857e-05	1748.43	0.00310407	2.97473e-05	1.18989e-05	4.02508e-05	1.7267e-05	0.000201254	0.000125186	4.02508e-05	1.7267e-05	0.000201254	0.000125186	3.98492e-05	3.23101e-05	1.38606e-05	0.000161551	0.000100489	3.23101e-05	1.38606e-05	0.000161551	0.000100489
267		5436-43-1	PP	Polybrominated diphenyl ethers	0.2	10	2	0.92	1.84	30	245	480	0.000383333	1.56463e-06	Ionas 2016	485.79	1.88247e-11	6.62986	0.1	111.313	0.00415418	0.00390147	1.59244e-05	7224.66	0.00156147	0.00146648	5.98562e-06	0.00316335	0.00135703	0.0158168	0.00983848	0.00316335	0.00135703	0.0158168	0.00983848	0.00183083	0.00148446	0.00063681	0.00742228	0.00461687	0.00148446	0.00063681	0.00742228	0.00461687
268		189084-61-5	PP	Polybrominated diphenyl ethers	0.2	10	2	0.92	1.84	30	4.6	480	1e-05	2.17391e-06	Ionas 2016	485.79	1.88247e-11	6.47404	0.0352084	86.2809	0.00415418	7.3252e-05	1.59244e-05	5193.54	0.00204712	3.60975e-05	7.84728e-06	5.93935e-05	2.5479e-05	0.000296968	0.000184723	5.93935e-05	2.5479e-05	0.000296968	0.000184723	4.74262e-05	3.84537e-05	1.64961e-05	0.000192268	0.000119597	3.84537e-05	1.64961e-05	0.000192268	0.000119597
269		60348-60-9	PP	Polybrominated diphenyl ethers	0.2	10	2	0.92	1.84	30	320	480	0.00035625	1.11328e-06	Ionas 2016	564.7	1.29396e-11	7.35518	0.1	364.355	0.00344414	0.00422481	1.32025e-05	33582.4	0.000405052	0.000496864	1.5527e-06	0.00342552	0.0014695	0.0171276	0.0106539	0.00342552	0.0014695	0.0171276	0.0106539	0.00161949	0.0013131	0.000563303	0.00656552	0.00408394	0.0013131	0.000563303	0.00656552	0.00408394
270		189084-64-8	PP	Polybrominated diphenyl ethers	0.2	10	2	0.92	1.84	30	66	480	6.875e-05	1.04167e-06	Ionas 2016	564.7	1.29396e-11	7.26183	0.0783979	312.785	0.00344414	0.000871368	1.32025e-05	27556.9	0.000473561	0.000119811	1.81532e-06	0.000706514	0.000303084	0.00353257	0.00219736	0.000706514	0.000303084	0.00353257	0.00219736	0.000381166	0.000309054	0.000132579	0.00154527	0.000961201	0.000309054	0.000132579	0.00154527	0.000961201
271		182346-21-0	PP	Polybrominated diphenyl ethers	0.2	10	2	0.92	1.84	30	19.1	480	2.70833e-05	1.41798e-06	Ionas 2016	564.69	1.29401e-11	7.36998	0.0750024	373.278	0.00344422	0.000252174	1.32028e-05	34652	0.000395118	2.89293e-05	1.51462e-06	0.000204466	8.77127e-05	0.00102233	0.000635917	0.000204466	8.77127e-05	0.00102233	0.000635917	0.000119426	9.68322e-05	4.15396e-05	0.000484161	0.000301162	9.68322e-05	4.15396e-05	0.000484161	0.000301162
272		68631-49-2	PP	Polybrominated diphenyl ethers	0.2	10	2	0.92	1.84	30	44	480	3.75e-05	8.52273e-07	Ionas 2016	643.6	9.34238e-12	7.76565	0.2	712.784	0.00257962	0.000435096	9.88855e-06	80120.6	0.00018641	3.14411e-05	7.1457e-07	0.000352781	0.000151338	0.0017639	0.0010972	0.000352781	0.000151338	0.0017639	0.0010972	0.00019332	0.000156746	6.72419e-05	0.000783731	0.000487504	0.000156746	6.72419e-05	0.000783731	0.000487504
273		207122-15-4	PP	Polybrominated diphenyl ethers	0.2	10	2	0.92	1.84	30	26	480	1.77083e-05	6.8109e-07	Ionas 2016	643.6	9.34238e-12	7.75441	0.107209	699.806	0.00261301	0.00026043	1.00165e-05	78235.5	0.000190735	1.90099e-05	7.3115e-07	0.000211159	9.05842e-05	0.0010558	0.000656735	0.000211159	9.05842e-05	0.0010558	0.000656735	0.000119056	9.65319e-05	4.14108e-05	0.00048266	0.000300228	9.65319e-05	4.14108e-05	0.00048266	0.000300228
274		207122-16-5	PP	Polybrominated diphenyl ethers	0.2	10	2	0.92	1.84	30	87	480	6.04167e-05	6.94444e-07	Ionas 2016	722.5	7.00447e-12	8.22027	0.133921	1498.78	0.00162584	0.000542218	6.23239e-06	209891	7.14604e-05	2.3832e-05	2.73932e-07	0.000439636	0.000188598	0.00219818	0.00136733	0.000439636	0.000188598	0.00219818	0.00136733	0.000277084	0.000224662	9.63769e-05	0.00112331	0.000698733	0.000224662	9.63769e-05	0.00112331	0.000698733
275		1163-19-5	PP	Polybrominated diphenyl ethers	0.2	10	2	0.92	1.84	30	780	480	0.000360417	4.62073e-07	Ionas 2016	959.17	3.4585e-12	7.72317	7	664.962	0.00178059	0.00532398	6.82561e-06	73225.6	0.000190091	0.000568371	7.28681e-07	0.00431674	0.00185182	0.0215837	0.0134257	0.00431674	0.00185182	0.0215837	0.0134257	0.00134683	0.00109202	0.000468462	0.00546011	0.00339635	0.00109202	0.000468462	0.00546011	0.00339635
276		41318-75-6	PP	Polybrominated diphenyl ethers	0.2	10	2	0.92	1.84	30	2.5	960	2.60417e-06	1.04167e-06	Ionas 2016	406.89	2.92707e-11	5.96011	0.0122898	37.2413	0.00732577	3.51026e-05	1.40411e-05	1748.43	0.0044054	2.11092e-05	8.44369e-06	2.84616e-05	1.22096e-05	0.000142308	8.85197e-05	2.84616e-05	1.22096e-05	0.000142308	8.85197e-05	3.98492e-05	3.23101e-05	1.38606e-05	0.000161551	0.000100489	3.23101e-05	1.38606e-05	0.000161551	0.000100489
277		5436-43-1	PP	Polybrominated diphenyl ethers	0.2	10	2	0.92	1.84	30	245	960	0.000191667	7.82313e-07	Ionas 2016	485.79	1.88247e-11	6.62986	0.1	111.313	0.0058749	0.00275875	1.12602e-05	7224.66	0.00160238	0.00075245	3.07123e-06	0.00223683	0.000959567	0.0111841	0.00695686	0.00223683	0.000959567	0.0111841	0.00695686	0.00183083	0.00148446	0.00063681	0.00742228	0.00461687	0.00148446	0.00063681	0.00742228	0.00461687
278		189084-61-5	PP	Polybrominated diphenyl ethers	0.2	10	2	0.92	1.84	30	4.6	960	5e-06	1.08696e-06	Ionas 2016	485.79	1.88247e-11	6.47404	0.0352084	86.2809	0.0058749	5.1797e-05	1.12602e-05	5193.54	0.00217327	1.9161e-05	4.16544e-06	4.19976e-05	1.80164e-05	0.000209988	0.000130619	4.19976e-07	1.80164e-07	2.09988e-06	1.30619e-06	4.74262e-05	3.84537e-05	1.64961e-05	0.000192268	0.000119597	3.84537e-07	1.64961e-07	1.92268e-06	1.19597e-06
279		60348-60-9	PP	Polybrominated diphenyl ethers	0.2	10	2	0.92	1.84	30	320	960	0.000178125	5.56641e-07	Ionas 2016	564.7	1.29396e-11	7.35518	0.1	364.355	0.00476902	0.002925	9.14062e-06	33582.4	0.000431698	0.000264775	8.27421e-07	0.00237162	0.00101739	0.0118581	0.00737608	2.37162e-05	1.01739e-05	0.000118581	7.37608e-05	0.00161949	0.0013131	0.000563303	0.00656552	0.00408394	1.3131e-05	5.63303e-06	6.56552e-05	4.08394e-05
280		189084-64-8	PP	Polybrominated diphenyl ethers	0.2	10	2	0.92	1.84	30	66	960	3.4375e-05	5.20833e-07	Ionas 2016	564.7	1.29396e-11	7.26183	0.0783979	312.785	0.00487075	0.00061615	9.33561e-06	27556.9	0.000508975	6.43853e-05	9.75535e-07	0.000499581	0.000214313	0.00249791	0.00155377	4.99581e-06	2.14313e-06	2.49791e-05	1.55377e-05	0.000381166	0.000309054	0.000132579	0.00154527	0.000961201	3.09054e-06	1.32579e-06	1.54527e-05	9.61201e-06
281		182346-21-0	PP	Polybrominated diphenyl ethers	0.2	10	2	0.92	1.84	30	19.1	960	1.35417e-05	7.08988e-07	Ionas 2016	564.69	1.29401e-11	7.36998	0.0750024	373.278	0.00468351	0.000171455	8.97672e-06	34652	0.000420146	1.53809e-05	8.05281e-07	0.000139018	5.96366e-05	0.000695089	0.000432366	1.39018e-06	5.96366e-07	6.95089e-06	4.32366e-06	0.000119426	9.68322e-05	4.15396e-05	0.000484161	0.000301162	9.68322e-07	4.15396e-07	4.84161e-06	3.01162e-06
282		68631-49-2	PP	Polybrominated diphenyl ethers	0.2	10	2	0.92	1.84	30	44	960	1.875e-05	4.26136e-07	Ionas 2016	643.6	9.34238e-12	7.76565	0.2	712.784	0.00293754	0.000247733	5.63029e-06	80120.6	0.00018717	1.57847e-05	3.58743e-07	0.000200864	8.61679e-05	0.00100432	0.000624718	2.00864e-06	8.61679e-07	1.00432e-05	6.24718e-06	0.00019332	0.000156746	6.72419e-05	0.000783731	0.000487504	1.56746e-06	6.72419e-07	7.83731e-06	4.87504e-06
283		207122-15-4	PP	Polybrominated diphenyl ethers	0.2	10	2	0.92	1.84	30	26	960	8.85417e-06	3.40545e-07	Ionas 2016	643.6	9.34238e-12	7.75441	0.107209	699.806	0.00296518	0.000147765	5.68326e-06	78235.5	0.000191674	9.55174e-06	3.67375e-07	0.000119809	5.13964e-05	0.000599046	0.000372624	1.19809e-06	5.13964e-07	5.99046e-06	3.72624e-06	0.000119056	9.65319e-05	4.14108e-05	0.00048266	0.000300228	9.65319e-07	4.14108e-07	4.8266e-06	3.00228e-06
284		207122-16-5	PP	Polybrominated diphenyl ethers	0.2	10	2	0.92	1.84	30	87	960	3.02083e-05	3.47222e-07	Ionas 2016	722.5	7.00447e-12	8.22027	0.133921	1498.78	0.00212666	0.00035462	4.07609e-06	209891	7.14604e-05	1.1916e-05	1.36966e-07	0.00028753	0.000123346	0.00143765	0.00089426	2.8753e-06	1.23346e-06	1.43765e-05	8.9426e-06	0.000277084	0.000224662	9.63769e-05	0.00112331	0.000698733	2.24662e-06	9.63769e-07	1.12331e-05	6.98733e-06
285		1163-19-5	PP	Polybrominated diphenyl ethers	0.2	10	2	0.92	1.84	30	780	960	0.000180208	2.31036e-07	Ionas 2016	959.17	3.4585e-12	7.72317	7	664.962	0.00251814	0.00376462	4.82644e-06	73225.6	0.000200725	0.000300084	3.84724e-07	0.0030524	0.00130943	0.015262	0.00949339	3.0524e-05	1.30943e-05	0.00015262	9.49339e-05	0.00134683	0.00109202	0.000468462	0.00546011	0.00339635	1.09202e-05	4.68462e-06	5.46011e-05	3.39635e-05
286	2,4-Dichlorophenol	120-83-2	Wood	Chlorophenols	0.3	14.4	2.16	0.6198	1.33877	20	0.00608	2	5.92358e-05	0.00974274	Wang Z 2019, 4 square wood chips in a line	163	2.10595e-08	3.04309	3	0.879529	0.00597928	1.68992e-05	0.00277947	7.1547	0.00597928	1.68992e-05	0.00277947	2.40386e-05	5.87797e-06	0.000120193	4.26153e-05	8.01288e-06	1.95932e-06	4.00644e-05	1.42051e-05	2.68912e-05	2.18037e-05	9.35347e-06	0.000109018	6.78126e-05	7.2679e-06	3.11782e-06	3.63395e-05	2.26042e-05
287	2,4-Dichlorophenol	120-83-2	Wood	Chlorophenols	0.3	14.4	2.16	0.6198	1.33877	20	0.00608	5	2.66694e-05	0.00438641	Wang Z 2019, 4 square wood chips in a line	163	2.10595e-08	3.04309	3	0.879529	0.00945407	1.0688e-05	0.00175789	7.1547	0.00945407	1.0688e-05	0.00175789	1.52034e-05	3.71756e-06	7.60169e-05	2.69523e-05	5.06779e-06	1.23919e-06	2.5339e-05	8.98409e-06	2.68912e-05	2.18037e-05	9.35347e-06	0.000109018	6.78126e-05	7.2679e-06	3.11782e-06	3.63395e-05	2.26042e-05
288	2,4-Dichlorophenol	120-83-2	Wood	Chlorophenols	0.3	14.4	2.16	0.6198	1.33877	20	0.00608	10	1.51067e-05	0.00248465	Wang Z 2019, 4 square wood chips in a line	163	2.10595e-08	3.04309	3	0.879529	0.0133701	7.55754e-06	0.00124302	7.1547	0.0133701	7.55754e-06	0.00124302	1.07504e-05	2.62871e-06	5.3752e-05	1.90581e-05	3.58347e-06	8.76236e-07	1.79173e-05	6.35271e-06	2.68912e-05	2.18037e-05	9.35347e-06	0.000109018	6.78126e-05	7.2679e-06	3.11782e-06	3.63395e-05	2.26042e-05
289	2,4-Dichlorophenol	120-83-2	Wood	Chlorophenols	0.3	14.4	2.16	0.6198	1.33877	20	0.00608	20	1.33547e-05	0.00219649	Wang Z 2019, 4 square wood chips in a line	163	2.10595e-08	3.04309	3	0.879529	0.0189081	5.34399e-06	0.000878945	7.1547	0.0189081	5.34399e-06	0.000878945	7.60169e-06	1.85878e-06	3.80084e-05	1.34761e-05	2.5339e-06	6.19593e-07	1.26695e-05	4.49205e-06	2.68912e-05	2.18037e-05	9.35347e-06	0.000109018	6.78126e-05	7.2679e-06	3.11782e-06	3.63395e-05	2.26042e-05
290	2,4-Dichlorophenol	120-83-2	Wood	Chlorophenols	0.3	14.4	2.16	0.6198	1.33877	20	0.00608	30	9.94314e-06	0.00163539	Wang Z 2019, 4 square wood chips in a line	163	2.10595e-08	3.04309	3	0.879529	0.0231577	4.36335e-06	0.000717656	7.1547	0.0231577	4.36335e-06	0.000717656	6.20675e-06	1.51769e-06	3.10338e-05	1.10032e-05	2.06892e-06	5.05895e-07	1.03446e-05	3.66774e-06	2.68912e-05	2.18037e-05	9.35347e-06	0.000109018	6.78126e-05	7.2679e-06	3.11782e-06	3.63395e-05	2.26042e-05
291	2,4,6-Trichlorophenol	88-06-2	Wood	Chlorophenols	0.3	14.4	2.16	0.6198	1.33877	20	0.00827	2	9.16266e-05	0.0110794	Wang Z 2019, 4 square wood chips in a line	197.5	1.30552e-08	3.74644	1	2.997	0.00470778	1.80982e-05	0.00218841	35.961	0.00470778	1.80982e-05	0.00218841	2.57442e-05	6.29502e-06	0.000128721	4.56389e-05	2.57442e-05	6.29502e-06	0.000128721	4.56389e-05	2.29782e-05	1.8631e-05	7.99242e-06	9.31549e-05	5.7945e-05	1.8631e-05	7.99242e-06	9.31549e-05	5.7945e-05
292	2,4,6-Trichlorophenol	88-06-2	Wood	Chlorophenols	0.3	14.4	2.16	0.6198	1.33877	20	0.00827	5	4.09366e-05	0.00495001	Wang Z 2019, 4 square wood chips in a line	197.5	1.30552e-08	3.74644	1	2.997	0.00744366	1.14463e-05	0.00138407	35.961	0.00744366	1.14463e-05	0.00138407	1.62821e-05	3.98132e-06	8.14103e-05	2.88646e-05	1.62821e-05	3.98132e-06	8.14103e-05	2.88646e-05	2.29782e-05	1.8631e-05	7.99242e-06	9.31549e-05	5.7945e-05	1.8631e-05	7.99242e-06	9.31549e-05	5.7945e-05
293	2,4,6-Trichlorophenol	88-06-2	Wood	Chlorophenols	0.3	14.4	2.16	0.6198	1.33877	20	0.00827	10	2.56634e-05	0.0031032	Wang Z 2019, 4 square wood chips in a line	197.5	1.30552e-08	3.74644	1	2.997	0.0105269	8.09375e-06	0.000978688	35.961	0.0105269	8.09375e-06	0.000978688	1.15132e-05	2.81522e-06	5.75658e-05	2.04103e-05	1.15132e-05	2.81522e-06	5.75658e-05	2.04103e-05	2.29782e-05	1.8631e-05	7.99242e-06	9.31549e-05	5.7945e-05	1.8631e-05	7.99242e-06	9.31549e-05	5.7945e-05
294	2,4,6-Trichlorophenol	88-06-2	Wood	Chlorophenols	0.3	14.4	2.16	0.6198	1.33877	20	0.00827	20	1.8587e-05	0.00224752	Wang Z 2019, 4 square wood chips in a line	197.5	1.30552e-08	3.74644	1	2.997	0.0148873	5.72315e-06	0.000692037	35.961	0.0144336	5.54872e-06	0.000670945	8.14103e-06	1.99066e-06	4.07052e-05	1.44323e-05	8.14103e-06	1.99066e-06	4.07052e-05	1.44323e-05	2.29782e-05	1.8631e-05	7.99242e-06	9.31549e-05	5.7945e-05	1.8631e-05	7.99242e-06	9.31549e-05	5.7945e-05
295	2,4,6-Trichlorophenol	88-06-2	Wood	Chlorophenols	0.3	14.4	2.16	0.6198	1.33877	20	0.00827	30	1.2995e-05	0.00157135	Wang Z 2019, 4 square wood chips in a line	197.5	1.30552e-08	3.74644	1	2.997	0.0182332	4.67293e-06	0.000565046	35.961	0.0153129	3.92449e-06	0.000474546	6.64712e-06	1.62537e-06	3.32356e-05	1.17839e-05	6.64712e-06	1.62537e-06	3.32356e-05	1.17839e-05	2.29782e-05	1.8631e-05	7.99242e-06	9.31549e-05	5.7945e-05	1.8631e-05	7.99242e-06	9.31549e-05	5.7945e-05
296	2,4-Dichlorophenol	120-83-2	Wood	Chlorophenols	0.3	14.4	2.16	0.4938	1.06661	20	0.00113	2	2.36913e-05	0.0209657	Wang Z 2019, 4 square wood chips in a line	163	2.10595e-08	3.04309	3	0.879529	0.00597928	2.5023e-06	0.00221443	7.1547	0.00597928	2.5023e-06	0.00221443	3.55946e-06	8.70366e-07	1.77973e-05	6.31015e-06	1.18649e-06	2.90122e-07	5.93244e-06	2.10338e-06	5.67701e-06	4.60298e-06	1.97461e-06	2.30149e-05	1.43159e-05	1.53433e-06	6.58204e-07	7.67164e-06	4.77198e-06
297	2,4-Dichlorophenol	120-83-2	Wood	Chlorophenols	0.3	14.4	2.16	0.4938	1.06661	20	0.00113	5	1.27623e-05	0.011294	Wang Z 2019, 4 square wood chips in a line	163	2.10595e-08	3.04309	3	0.879529	0.00945407	1.58259e-06	0.00140053	7.1547	0.00945407	1.58259e-06	0.00140053	2.2512e-06	5.50468e-07	1.1256e-05	3.99089e-06	7.50401e-07	1.83489e-07	3.752e-06	1.3303e-06	5.67701e-06	4.60298e-06	1.97461e-06	2.30149e-05	1.43159e-05	1.53433e-06	6.58204e-07	7.67164e-06	4.77198e-06
298	2,4-Dichlorophenol	120-83-2	Wood	Chlorophenols	0.3	14.4	2.16	0.4938	1.06661	20	0.00113	10	8.49435e-06	0.00751712	Wang Z 2019, 4 square wood chips in a line	163	2.10595e-08	3.04309	3	0.879529	0.0133701	1.11906e-06	0.000990322	7.1547	0.0133701	1.11906e-06	0.000990322	1.59184e-06	3.89239e-07	7.9592e-06	2.82199e-06	5.30613e-07	1.29746e-07	2.65307e-06	9.40662e-07	5.67701e-06	4.60298e-06	1.97461e-06	2.30149e-05	1.43159e-05	1.53433e-06	6.58204e-07	7.67164e-06	4.77198e-06
299	2,4-Dichlorophenol	120-83-2	Wood	Chlorophenols	0.3	14.4	2.16	0.4938	1.06661	20	0.00113	20	4.57234e-06	0.00404632	Wang Z 2019, 4 square wood chips in a line	163	2.10595e-08	3.04309	3	0.879529	0.0189081	7.91297e-07	0.000700263	7.1547	0.0189081	7.91297e-07	0.000700263	1.1256e-06	2.75234e-07	5.628e-06	1.99545e-06	3.752e-07	9.17446e-08	1.876e-06	6.65148e-07	5.67701e-06	4.60298e-06	1.97461e-06	2.30149e-05	1.43159e-05	1.53433e-06	6.58204e-07	7.67164e-06	4.77198e-06
300	2,4-Dichlorophenol	120-83-2	Wood	Chlorophenols	0.3	14.4	2.16	0.4938	1.06661	20	0.00113	30	3.86843e-06	0.00342339	Wang Z 2019, 4 square wood chips in a line	163	2.10595e-08	3.04309	3	0.879529	0.0231577	6.46092e-07	0.000571762	7.1547	0.0231577	6.46092e-07	0.000571762	9.19049e-07	2.24728e-07	4.59525e-06	1.62927e-06	3.0635e-07	7.49092e-08	1.53175e-06	5.43091e-07	5.67701e-06	4.60298e-06	1.97461e-06	2.30149e-05	1.43159e-05	1.53433e-06	6.58204e-07	7.67164e-06	4.77198e-06
301	2,4,6-Trichlorophenol	88-06-2	Wood	Chlorophenols	0.3	14.4	2.16	0.4938	1.06661	20	0.00025	2	9.55503e-06	0.0382201	Wang Z 2019, 4 square wood chips in a line	197.5	1.30552e-08	3.74644	1	2.997	0.00470778	4.35882e-07	0.00174353	35.961	0.00470778	4.35882e-07	0.00174353	6.20031e-07	1.51611e-07	3.10016e-06	1.09918e-06	6.20031e-07	1.51611e-07	3.10016e-06	1.09918e-06	9.05325e-07	7.34047e-07	3.14896e-07	3.67024e-06	2.28299e-06	7.34047e-07	3.14896e-07	3.67024e-06	2.28299e-06
302	2,4,6-Trichlorophenol	88-06-2	Wood	Chlorophenols	0.3	14.4	2.16	0.4938	1.06661	20	0.00025	5	5.99967e-06	0.0239987	Wang Z 2019, 4 square wood chips in a line	197.5	1.30552e-08	3.74644	1	2.997	0.00744366	2.75676e-07	0.0011027	35.961	0.00744366	2.75676e-07	0.0011027	3.92142e-07	9.58873e-08	1.96071e-06	6.95183e-07	3.92142e-07	9.58873e-08	1.96071e-06	6.95183e-07	9.05325e-07	7.34047e-07	3.14896e-07	3.67024e-06	2.28299e-06	7.34047e-07	3.14896e-07	3.67024e-06	2.28299e-06
303	2,4,6-Trichlorophenol	88-06-2	Wood	Chlorophenols	0.3	14.4	2.16	0.4938	1.06661	20	0.00025	10	3.23167e-06	0.0129267	Wang Z 2019, 4 square wood chips in a line	197.5	1.30552e-08	3.74644	1	2.997	0.0105269	1.94932e-07	0.000779729	35.961	0.0105269	1.94932e-07	0.000779729	2.77286e-07	6.78025e-08	1.38643e-06	4.91568e-07	2.77286e-07	6.78025e-08	1.38643e-06	4.91568e-07	9.05325e-07	7.34047e-07	3.14896e-07	3.67024e-06	2.28299e-06	7.34047e-07	3.14896e-07	3.67024e-06	2.28299e-06
304	2,4,6-Trichlorophenol	88-06-2	Wood	Chlorophenols	0.3	14.4	2.16	0.4938	1.06661	20	0.00025	20	2.26025e-06	0.00904098	Wang Z 2019, 4 square wood chips in a line	197.5	1.30552e-08	3.74644	1	2.997	0.0148873	1.37838e-07	0.000551352	35.961	0.0144336	1.33637e-07	0.000534548	1.96071e-07	4.79436e-08	9.80355e-07	3.47591e-07	1.96071e-07	4.79436e-08	9.80355e-07	3.47591e-07	9.05325e-07	7.34047e-07	3.14896e-07	3.67024e-06	2.28299e-06	7.34047e-07	3.14896e-07	3.67024e-06	2.28299e-06
305	2,4,6-Trichlorophenol	88-06-2	Wood	Chlorophenols	0.3	14.4	2.16	0.4938	1.06661	20	0.00025	30	1.93224e-06	0.00772896	Wang Z 2019, 4 square wood chips in a line	197.5	1.30552e-08	3.74644	1	2.997	0.0182332	1.12544e-07	0.000450177	35.961	0.0153129	9.45187e-08	0.000378075	1.60091e-07	3.91458e-08	8.00457e-07	2.83807e-07	1.60091e-07	3.91458e-08	8.00457e-07	2.83807e-07	9.05325e-07	7.34047e-07	3.14896e-07	3.67024e-06	2.28299e-06	7.34047e-07	3.14896e-07	3.67024e-06	2.28299e-06
306	2,4-Dichlorophenol	120-83-2	Wood	Chlorophenols	0.3	14.4	2.16	0.6001	1.29622	20	0.75	2	0.0103067	0.0137423	Wang Z 2019, 4 square wood chips in a line	163	2.10595e-08	3.04309	3	0.879529	0.00597928	0.00201834	0.00269112	7.1547	0.00597928	0.00201834	0.00269112	0.00287104	0.000702033	0.0143552	0.00508974	0.000957014	0.000234011	0.00478507	0.00169658	0.00230375	0.00186791	0.000801305	0.00933954	0.00580946	0.000622636	0.000267102	0.00311318	0.00193649
307	2,4-Dichlorophenol	120-83-2	Wood	Chlorophenols	0.3	14.4	2.16	0.6001	1.29622	20	0.75	4	0.0072012	0.0096016	Wang Z 2019, 4 square wood chips in a line	163	2.10595e-08	3.04309	3	0.879529	0.00845598	0.00142718	0.00190291	7.1547	0.00845598	0.00142718	0.00190291	0.00203013	0.000496412	0.0101507	0.00359899	0.000676711	0.000165471	0.00338356	0.00119966	0.00230375	0.00186791	0.000801305	0.00933954	0.00580946	0.000622636	0.000267102	0.00311318	0.00193649
308	2,4-Dichlorophenol	120-83-2	Wood	Chlorophenols	0.3	14.4	2.16	0.6001	1.29622	20	0.75	6	0.00526588	0.00702117	Wang Z 2019, 4 square wood chips in a line	163	2.10595e-08	3.04309	3	0.879529	0.0103564	0.00116529	0.00155372	7.1547	0.0103564	0.00116529	0.00155372	0.0016576	0.000405319	0.00828799	0.00293856	0.000552533	0.000135106	0.00276266	0.00097952	0.00230375	0.00186791	0.000801305	0.00933954	0.00580946	0.000622636	0.000267102	0.00311318	0.00193649
309	2,4-Dichlorophenol	120-83-2	Wood	Chlorophenols	0.3	14.4	2.16	0.6001	1.29622	20	0.75	8	0.00471454	0.00628605	Wang Z 2019, 4 square wood chips in a line	163	2.10595e-08	3.04309	3	0.879529	0.0119586	0.00100917	0.00134556	7.1547	0.0119586	0.00100917	0.00134556	0.00143552	0.000351016	0.00717761	0.00254487	0.000478507	0.000117005	0.00239254	0.000848289	0.00230375	0.00186791	0.000801305	0.00933954	0.00580946	0.000622636	0.000267102	0.00311318	0.00193649
310	2,4-Dichlorophenol	120-83-2	Wood	Chlorophenols	0.3	14.4	2.16	0.6001	1.29622	20	0.75	10	0.00483381	0.00644507	Wang Z 2019, 4 square wood chips in a line	163	2.10595e-08	3.04309	3	0.879529	0.0133701	0.000902631	0.00120351	7.1547	0.0133701	0.000902631	0.00120351	0.00128397	0.000313958	0.00641985	0.0022762	0.00042799	0.000104653	0.00213995	0.000758733	0.00230375	0.00186791	0.000801305	0.00933954	0.00580946	0.000622636	0.000267102	0.00311318	0.00193649
311	2,4-Dichlorophenol	120-83-2	Wood	Chlorophenols	0.3	14.4	2.16	0.6001	1.29622	20	0.75	20	0.00314602	0.0041947	Wang Z 2019, 4 square wood chips in a line	163	2.10595e-08	3.04309	3	0.879529	0.0189081	0.000638256	0.000851008	7.1547	0.0189081	0.000638256	0.000851008	0.000907904	0.000222002	0.00453952	0.00160952	0.000302635	7.40007e-05	0.00151317	0.000536505	0.00230375	0.00186791	0.000801305	0.00933954	0.00580946	0.000622636	0.000267102	0.00311318	0.00193649
312	2,4-Dichlorophenol	120-83-2	Wood	Chlorophenols	0.3	14.4	2.16	0.6001	1.29622	20	0.75	60	0.00197433	0.00263244	Wang Z 2019, 4 square wood chips in a line	163	2.10595e-08	3.04309	3	0.879529	0.0327499	0.000368497	0.00049133	7.1547	0.0327499	0.000368497	0.00049133	0.000524178	0.000128173	0.00262089	0.000929254	0.000174726	4.27243e-05	0.000873631	0.000309751	0.00230375	0.00186791	0.000801305	0.00933954	0.00580946	0.000622636	0.000267102	0.00311318	0.00193649
313	2,4-Dichlorophenol	120-83-2	Wood	Chlorophenols	0.3	14.4	2.16	0.6001	1.29622	20	0.75	120	0.00121895	0.00162527	Wang Z 2019, 4 square wood chips in a line	163	2.10595e-08	3.04309	3	0.879529	0.0463153	0.000260567	0.000347423	7.1547	0.0463153	0.000260567	0.000347423	0.00037065	9.0632e-05	0.00185325	0.000657082	0.00012355	3.02107e-05	0.00061775	0.000219027	0.00230375	0.00186791	0.000801305	0.00933954	0.00580946	0.000622636	0.000267102	0.00311318	0.00193649
314	2,4-Dichlorophenol	120-83-2	Wood	Chlorophenols	0.3	14.4	2.16	0.6001	1.29622	20	0.75	240	0.000730997	0.000974662	Wang Z 2019, 4 square wood chips in a line	163	2.10595e-08	3.04309	3	0.879529	0.0654997	0.000184249	0.000245665	7.1547	0.0573934	0.000161446	0.000215261	0.000262089	6.40865e-05	0.00131045	0.000464627	8.73631e-05	2.13622e-05	0.000436815	0.000154876	0.00230375	0.00186791	0.000801305	0.00933954	0.00580946	0.000622636	0.000267102	0.00311318	0.00193649
315	2,4-Dichlorophenol	120-83-2	Wood	Chlorophenols	0.3	14.4	2.16	0.6001	1.29622	20	0.75	360	0.000544841	0.000726454	Wang Z 2019, 4 square wood chips in a line	163	2.10595e-08	3.04309	3	0.879529	0.0802205	0.000150438	0.000200585	7.1547	0.0645694	0.000121088	0.00016145	0.000213995	5.23264e-05	0.00106997	0.000379366	7.13316e-05	1.74421e-05	0.000356658	0.000126455	0.00230375	0.00186791	0.000801305	0.00933954	0.00580946	0.000622636	0.000267102	0.00311318	0.00193649
316	2,4-Dichlorophenol	120-83-2	Wood	Chlorophenols	0.3	14.4	2.16	0.6001	1.29622	20	0.75	480	0.000438448	0.000584597	Wang Z 2019, 4 square wood chips in a line	163	2.10595e-08	3.04309	3	0.879529	0.0926306	0.000130284	0.000173711	7.1547	0.0715575	0.000100645	0.000134193	0.000185325	4.5316e-05	0.000926625	0.000328541	6.1775e-05	1.51053e-05	0.000308875	0.000109514	0.00230375	0.00186791	0.000801305	0.00933954	0.00580946	0.000622636	0.000267102	0.00311318	0.00193649
317	2,4-Dichlorophenol	120-83-2	Wood	Chlorophenols	0.3	14.4	2.16	0.6001	1.29622	20	0.75	960	0.000240228	0.000320303	Wang Z 2019, 4 square wood chips in a line	163	2.10595e-08	3.04309	3	0.879529	0.130999	9.21244e-05	0.000122832	7.1547	0.0977305	6.87282e-05	9.16376e-05	0.000131045	3.20433e-05	0.000655223	0.000232314	4.36815e-05	1.06811e-05	0.000218408	7.74379e-05	0.00230375	0.00186791	0.000801305	0.00933954	0.00580946	0.000622636	0.000267102	0.00311318	0.00193649
318	2,4-Dichlorophenol	120-83-2	Wood	Chlorophenols	0.3	14.4	2.16	0.6001	1.29622	20	0.75	1440	0.000158276	0.000211035	Wang Z 2019, 4 square wood chips in a line	163	2.10595e-08	3.04309	3	0.879529	0.160441	7.52192e-05	0.000100292	7.1547	0.121279	5.68591e-05	7.58122e-05	0.000106997	2.61632e-05	0.000534987	0.000189683	3.56658e-05	8.72107e-06	0.000178329	6.32277e-05	0.00230375	0.00186791	0.000801305	0.00933954	0.00580946	0.000622636	0.000267102	0.00311318	0.00193649
319	2,4-Dichlorophenol	120-83-2	Wood	Chlorophenols	0.3	14.4	2.16	0.6001	1.29622	20	0.75	2880	7.62315e-05	0.000101642	Wang Z 2019, 4 square wood chips in a line	163	2.10595e-08	3.04309	3	0.879529	0.226898	5.3188e-05	7.09174e-05	7.1547	0.178762	4.19043e-05	5.58724e-05	7.56586e-05	1.85002e-05	0.000378293	0.000134126	2.52195e-05	6.16673e-06	0.000126098	4.47088e-05	0.00230375	0.00186791	0.000801305	0.00933954	0.00580946	0.000622636	0.000267102	0.00311318	0.00193649
320	2,4,6-Trichlorophenol	88-06-2	Wood	Chlorophenols	0.3	14.4	2.16	0.6001	1.29622	20	0.8	2	0.0146724	0.0183406	Wang Z 2019, 4 square wood chips in a line	197.5	1.30552e-08	3.74644	1	2.997	0.00470778	0.00169508	0.00211886	35.961	0.00470778	0.00169508	0.00211886	0.00241122	0.000589595	0.0120561	0.00427456	0.00241122	0.000589595	0.0120561	0.00427456	0.00157239	0.00127491	0.00054692	0.00637457	0.00396517	0.00127491	0.00054692	0.00637457	0.00396517
321	2,4,6-Trichlorophenol	88-06-2	Wood	Chlorophenols	0.3	14.4	2.16	0.6001	1.29622	20	0.8	4	0.0102842	0.0128553	Wang Z 2019, 4 square wood chips in a line	197.5	1.30552e-08	3.74644	1	2.997	0.00665781	0.00119861	0.00149826	35.961	0.00665781	0.00119861	0.00149826	0.00170499	0.000416906	0.00852493	0.00302257	0.00170499	0.000416906	0.00852493	0.00302257	0.00157239	0.00127491	0.00054692	0.00637457	0.00396517	0.00127491	0.00054692	0.00637457	0.00396517
322	2,4,6-Trichlorophenol	88-06-2	Wood	Chlorophenols	0.3	14.4	2.16	0.6001	1.29622	20	0.8	6	0.00757626	0.00947033	Wang Z 2019, 4 square wood chips in a line	197.5	1.30552e-08	3.74644	1	2.997	0.00815412	0.000978657	0.00122332	35.961	0.00815412	0.000978657	0.00122332	0.00139212	0.000340403	0.00696058	0.00246792	0.00139212	0.000340403	0.00696058	0.00246792	0.00157239	0.00127491	0.00054692	0.00637457	0.00396517	0.00127491	0.00054692	0.00637457	0.00396517
323	2,4,6-Trichlorophenol	88-06-2	Wood	Chlorophenols	0.3	14.4	2.16	0.6001	1.29622	20	0.8	8	0.00680738	0.00850923	Wang Z 2019, 4 square wood chips in a line	197.5	1.30552e-08	3.74644	1	2.997	0.00941557	0.000847542	0.00105943	35.961	0.00941557	0.000847542	0.00105943	0.00120561	0.000294797	0.00602804	0.00213728	0.00120561	0.000294797	0.00602804	0.00213728	0.00157239	0.00127491	0.00054692	0.00637457	0.00396517	0.00127491	0.00054692	0.00637457	0.00396517
324	2,4,6-Trichlorophenol	88-06-2	Wood	Chlorophenols	0.3	14.4	2.16	0.6001	1.29622	20	0.8	10	0.00698516	0.00873145	Wang Z 2019, 4 square wood chips in a line	197.5	1.30552e-08	3.74644	1	2.997	0.0105269	0.000758065	0.000947581	35.961	0.0105269	0.000758065	0.000947581	0.00107833	0.000263675	0.00539164	0.00191164	0.00107833	0.000263675	0.00539164	0.00191164	0.00157239	0.00127491	0.00054692	0.00637457	0.00396517	0.00127491	0.00054692	0.00637457	0.00396517
325	2,4,6-Trichlorophenol	88-06-2	Wood	Chlorophenols	0.3	14.4	2.16	0.6001	1.29622	20	0.8	20	0.00463127	0.00578909	Wang Z 2019, 4 square wood chips in a line	197.5	1.30552e-08	3.74644	1	2.997	0.0148873	0.000536033	0.000670041	35.961	0.0144336	0.000519696	0.000649619	0.000762493	0.000186446	0.00381247	0.00135173	0.000762493	0.000186446	0.00381247	0.00135173	0.00157239	0.00127491	0.00054692	0.00637457	0.00396517	0.00127491	0.00054692	0.00637457	0.00396517
326	2,4,6-Trichlorophenol	88-06-2	Wood	Chlorophenols	0.3	14.4	2.16	0.6001	1.29622	20	0.8	60	0.00305901	0.00382376	Wang Z 2019, 4 square wood chips in a line	197.5	1.30552e-08	3.74644	1	2.997	0.0257856	0.000309479	0.000386848	35.961	0.0178879	0.00021469	0.000268363	0.000440226	0.000107645	0.00220113	0.000780424	0.000440226	0.000107645	0.00220113	0.000780424	0.00157239	0.00127491	0.00054692	0.00637457	0.00396517	0.00127491	0.00054692	0.00637457	0.00396517
327	2,4,6-Trichlorophenol	88-06-2	Wood	Chlorophenols	0.3	14.4	2.16	0.6001	1.29622	20	0.8	120	0.00195783	0.00244728	Wang Z 2019, 4 square wood chips in a line	197.5	1.30552e-08	3.74644	1	2.997	0.0364663	0.000218834	0.000273543	35.961	0.0227666	0.000136622	0.000170778	0.000311287	7.61163e-05	0.00155643	0.000551843	0.000311287	7.61163e-05	0.00155643	0.000551843	0.00157239	0.00127491	0.00054692	0.00637457	0.00396517	0.00127491	0.00054692	0.00637457	0.00396517
328	2,4,6-Trichlorophenol	88-06-2	Wood	Chlorophenols	0.3	14.4	2.16	0.6001	1.29622	20	0.8	240	0.0011807	0.00147587	Wang Z 2019, 4 square wood chips in a line	197.5	1.30552e-08	3.74644	1	2.997	0.0515712	0.000154739	0.000193424	35.961	0.0315275	9.45984e-05	0.000118248	0.000220113	5.38224e-05	0.00110056	0.000390212	0.000220113	5.38224e-05	0.00110056	0.000390212	0.00157239	0.00127491	0.00054692	0.00637457	0.00396517	0.00127491	0.00054692	0.00637457	0.00396517
329	2,4,6-Trichlorophenol	88-06-2	Wood	Chlorophenols	0.3	14.4	2.16	0.6001	1.29622	20	0.8	360	0.000926654	0.00115832	Wang Z 2019, 4 square wood chips in a line	197.5	1.30552e-08	3.74644	1	2.997	0.0631615	0.000126344	0.00015793	35.961	0.0391135	7.824e-05	9.78e-05	0.000179721	4.39458e-05	0.000898607	0.000318607	0.000179721	4.39458e-05	0.000898607	0.000318607	0.00157239	0.00127491	0.00054692	0.00637457	0.00396517	0.00127491	0.00054692	0.00637457	0.00396517
330	2,4,6-Trichlorophenol	88-06-2	Wood	Chlorophenols	0.3	14.4	2.16	0.6001	1.29622	20	0.8	480	0.000801321	0.00100165	Wang Z 2019, 4 square wood chips in a line	197.5	1.30552e-08	3.74644	1	2.997	0.0729327	0.000109417	0.000136772	35.961	0.0456863	6.85408e-05	8.5676e-05	0.000155643	3.80582e-05	0.000778216	0.000275922	0.000155643	3.80582e-05	0.000778216	0.000275922	0.00157239	0.00127491	0.00054692	0.00637457	0.00396517	0.00127491	0.00054692	0.00637457	0.00396517
331	2,4,6-Trichlorophenol	88-06-2	Wood	Chlorophenols	0.3	14.4	2.16	0.6001	1.29622	20	0.8	960	0.000451481	0.000564352	Wang Z 2019, 4 square wood chips in a line	197.5	1.30552e-08	3.74644	1	2.997	0.101495	7.61337e-05	9.51672e-05	35.961	0.0643627	4.82801e-05	6.03501e-05	0.000108298	2.64813e-05	0.000541492	0.000191989	0.000108298	2.64813e-05	0.000541492	0.000191989	0.00157239	0.00127491	0.00054692	0.00637457	0.00396517	0.00127491	0.00054692	0.00637457	0.00396517
332	2,4,6-Trichlorophenol	88-06-2	Wood	Chlorophenols	0.3	14.4	2.16	0.6001	1.29622	20	0.8	1440	0.000260668	0.000325836	Wang Z 2019, 4 square wood chips in a line	197.5	1.30552e-08	3.74644	1	2.997	0.11407	5.70444e-05	7.13055e-05	35.961	0.0750915	3.7552e-05	4.694e-05	8.11443e-05	1.98415e-05	0.000405721	0.000143851	8.11443e-05	1.98415e-05	0.000405721	0.000143851	0.00157239	0.00127491	0.00054692	0.00637457	0.00396517	0.00127491	0.00054692	0.00637457	0.00396517
333	2,4,6-Trichlorophenol	88-06-2	Wood	Chlorophenols	0.3	14.4	2.16	0.6001	1.29622	20	0.8	2880	0.000109331	0.000136663	Wang Z 2019, 4 square wood chips in a line	197.5	1.30552e-08	3.74644	1	2.997	0.149748	3.74433e-05	4.68041e-05	35.961	0.0878164	2.19578e-05	2.74472e-05	5.32622e-05	1.30238e-05	0.000266311	9.44223e-05	5.32622e-05	1.30238e-05	0.000266311	9.44223e-05	0.00157239	0.00127491	0.00054692	0.00637457	0.00396517	0.00127491	0.00054692	0.00637457	0.00396517
334	2,4,5-Trichlorophenol	95-95-4	Wood	Chlorophenols	0.3	14.4	2.16	0.6001	1.29622	20	0.9	2	0.00873145	0.00970162	Wang Z 2019, 4 square wood chips in a line	197.5	1.30552e-08	3.78538	100	3.20748	0.00470778	0.00190697	0.00211886	39.3237	0.00470778	0.00190697	0.00211886	0.00271262	0.000663294	0.0135631	0.00480888	2.71262e-05	6.63294e-06	0.000135631	4.80888e-05	0.00174412	0.00141415	0.00060665	0.00707075	0.00439821	1.41415e-05	6.0665e-06	7.07075e-05	4.39821e-05
335	2,4,5-Trichlorophenol	95-95-4	Wood	Chlorophenols	0.3	14.4	2.16	0.6001	1.29622	20	0.9	4	0.00605351	0.00672612	Wang Z 2019, 4 square wood chips in a line	197.5	1.30552e-08	3.78538	100	3.20748	0.00665781	0.00134843	0.00149826	39.3237	0.00665781	0.00134843	0.00149826	0.00191811	0.00046902	0.00959055	0.00340039	1.91811e-05	4.6902e-06	9.59055e-05	3.40039e-05	0.00174412	0.00141415	0.00060665	0.00707075	0.00439821	1.41415e-05	6.0665e-06	7.07075e-05	4.39821e-05
336	2,4,5-Trichlorophenol	95-95-4	Wood	Chlorophenols	0.3	14.4	2.16	0.6001	1.29622	20	0.9	6	0.00432072	0.0048008	Wang Z 2019, 4 square wood chips in a line	197.5	1.30552e-08	3.78538	100	3.20748	0.00815412	0.00110099	0.00122332	39.3237	0.00815412	0.00110099	0.00122332	0.00156613	0.000382953	0.00783065	0.00277641	1.56613e-05	3.82953e-06	7.83065e-05	2.77641e-05	0.00174412	0.00141415	0.00060665	0.00707075	0.00439821	1.41415e-05	6.0665e-06	7.07075e-05	4.39821e-05
337	2,4,5-Trichlorophenol	95-95-4	Wood	Chlorophenols	0.3	14.4	2.16	0.6001	1.29622	20	0.9	8	0.00382564	0.00425071	Wang Z 2019, 4 square wood chips in a line	197.5	1.30552e-08	3.78538	100	3.20748	0.00941557	0.000953485	0.00105943	39.3237	0.00941557	0.000953485	0.00105943	0.00135631	0.000331647	0.00678154	0.00240444	1.35631e-05	3.31647e-06	6.78154e-05	2.40444e-05	0.00174412	0.00141415	0.00060665	0.00707075	0.00439821	1.41415e-05	6.0665e-06	7.07075e-05	4.39821e-05
338	2,4,5-Trichlorophenol	95-95-4	Wood	Chlorophenols	0.3	14.4	2.16	0.6001	1.29622	20	0.9	10	0.00387064	0.00430072	Wang Z 2019, 4 square wood chips in a line	197.5	1.30552e-08	3.78538	100	3.20748	0.0105269	0.000852823	0.000947581	39.3237	0.0105269	0.000852823	0.000947581	0.00121312	0.000296634	0.0060656	0.0021506	1.21312e-05	2.96634e-06	6.0656e-05	2.1506e-05	0.00174412	0.00141415	0.00060665	0.00707075	0.00439821	1.41415e-05	6.0665e-06	7.07075e-05	4.39821e-05
339	2,4,5-Trichlorophenol	95-95-4	Wood	Chlorophenols	0.3	14.4	2.16	0.6001	1.29622	20	0.9	20	0.0024034	0.00267045	Wang Z 2019, 4 square wood chips in a line	197.5	1.30552e-08	3.78538	100	3.20748	0.0148873	0.000603037	0.000670041	39.3237	0.0135341	0.000548223	0.000609137	0.000857805	0.000209752	0.00428902	0.0015207	8.57805e-06	2.09752e-06	4.28902e-05	1.5207e-05	0.00174412	0.00141415	0.00060665	0.00707075	0.00439821	1.41415e-05	6.0665e-06	7.07075e-05	4.39821e-05
340	2,4,5-Trichlorophenol	95-95-4	Wood	Chlorophenols	0.3	14.4	2.16	0.6001	1.29622	20	0.9	60	0.00149575	0.00166194	Wang Z 2019, 4 square wood chips in a line	197.5	1.30552e-08	3.78538	100	3.20748	0.0257856	0.000348163	0.000386848	39.3237	0.0171934	0.00023215	0.000257944	0.000495254	0.0001211	0.00247627	0.000877977	4.95254e-06	1.211e-06	2.47627e-05	8.77977e-06	0.00174412	0.00141415	0.00060665	0.00707075	0.00439821	1.41415e-05	6.0665e-06	7.07075e-05	4.39821e-05
341	2,4,5-Trichlorophenol	95-95-4	Wood	Chlorophenols	0.3	14.4	2.16	0.6001	1.29622	20	0.9	120	0.000909902	0.001011	Wang Z 2019, 4 square wood chips in a line	197.5	1.30552e-08	3.78538	100	3.20748	0.0364663	0.000246189	0.000273543	39.3237	0.022313	0.000150638	0.000167375	0.000350197	8.56309e-05	0.00175099	0.000620824	3.50197e-06	8.56309e-07	1.75099e-05	6.20824e-06	0.00174412	0.00141415	0.00060665	0.00707075	0.00439821	1.41415e-05	6.0665e-06	7.07075e-05	4.39821e-05
342	2,4,5-Trichlorophenol	95-95-4	Wood	Chlorophenols	0.3	14.4	2.16	0.6001	1.29622	20	0.9	240	0.000501834	0.000557593	Wang Z 2019, 4 square wood chips in a line	197.5	1.30552e-08	3.78538	100	3.20748	0.0515712	0.000174082	0.000193424	39.3237	0.0313535	0.000105836	0.000117595	0.000247627	6.05502e-05	0.00123813	0.000438989	2.47627e-06	6.05502e-07	1.23813e-05	4.38989e-06	0.00174412	0.00141415	0.00060665	0.00707075	0.00439821	1.41415e-05	6.0665e-06	7.07075e-05	4.39821e-05
343	2,4,5-Trichlorophenol	95-95-4	Wood	Chlorophenols	0.3	14.4	2.16	0.6001	1.29622	20	0.9	360	0.000366311	0.000407012	Wang Z 2019, 4 square wood chips in a line	197.5	1.30552e-08	3.78538	100	3.20748	0.0631615	0.000142137	0.00015793	39.3237	0.0390071	8.77807e-05	9.75341e-05	0.000202187	4.9439e-05	0.00101093	0.000358433	2.02187e-06	4.9439e-07	1.01093e-05	3.58433e-06	0.00174412	0.00141415	0.00060665	0.00707075	0.00439821	1.41415e-05	6.0665e-06	7.07075e-05	4.39821e-05
344	2,4,5-Trichlorophenol	95-95-4	Wood	Chlorophenols	0.3	14.4	2.16	0.6001	1.29622	20	0.9	480	0.000305113	0.000339015	Wang Z 2019, 4 square wood chips in a line	197.5	1.30552e-08	3.78538	100	3.20748	0.0729327	0.000123094	0.000136772	39.3237	0.0454924	7.67811e-05	8.53124e-05	0.000175099	4.28154e-05	0.000875493	0.000310412	1.75099e-06	4.28154e-07	8.75493e-06	3.10412e-06	0.00174412	0.00141415	0.00060665	0.00707075	0.00439821	1.41415e-05	6.0665e-06	7.07075e-05	4.39821e-05
345	2,4,5-Trichlorophenol	95-95-4	Wood	Chlorophenols	0.3	14.4	2.16	0.6001	1.29622	20	0.9	960	0.000158183	0.000175758	Wang Z 2019, 4 square wood chips in a line	197.5	1.30552e-08	3.78538	100	3.20748	0.0989725	8.35219e-05	9.28022e-05	39.3237	0.0630204	5.31823e-05	5.90915e-05	0.000118808	2.90511e-05	0.000594039	0.000210621	1.18808e-06	2.90511e-07	5.94039e-06	2.10621e-06	0.00174412	0.00141415	0.00060665	0.00707075	0.00439821	1.41415e-05	6.0665e-06	7.07075e-05	4.39821e-05
346	2,4,5-Trichlorophenol	95-95-4	Wood	Chlorophenols	0.3	14.4	2.16	0.6001	1.29622	20	0.9	1440	9.10777e-05	0.000101197	Wang Z 2019, 4 square wood chips in a line	197.5	1.30552e-08	3.78538	100	3.20748	0.111824	6.29116e-05	6.99018e-05	39.3237	0.0723099	4.06811e-05	4.52012e-05	8.94902e-05	2.18823e-05	0.000447451	0.000158647	8.94902e-07	2.18823e-07	4.47451e-06	1.58647e-06	0.00174412	0.00141415	0.00060665	0.00707075	0.00439821	1.41415e-05	6.0665e-06	7.07075e-05	4.39821e-05
347	2,4,5-Trichlorophenol	95-95-4	Wood	Chlorophenols	0.3	14.4	2.16	0.6001	1.29622	20	0.9	2880	4.08506e-05	4.53895e-05	Wang Z 2019, 4 square wood chips in a line	197.5	1.30552e-08	3.78538	100	3.20748	0.148169	4.16793e-05	4.63104e-05	39.3237	0.0823862	2.3175e-05	2.575e-05	5.92878e-05	1.44972e-05	0.000296439	0.000105104	5.92878e-07	1.44972e-07	2.96439e-06	1.05104e-06	0.00174412	0.00141415	0.00060665	0.00707075	0.00439821	1.41415e-05	6.0665e-06	7.07075e-05	4.39821e-05
348	2,3,4,6-Tetrachlorophenol	58-90-2	Wood	Chlorophenols	0.3	14.4	2.16	0.6001	1.29622	20	1.01	2	0.0175979	0.0174237	Wang Z 2019, 4 square wood chips in a line	231.89	8.7529e-09	4.24318	30	7.12391	0.00385479	0.00175229	0.00173494	112.482	0.00385479	0.00175229	0.00173494	0.00249259	0.000609493	0.012463	0.00441883	8.30864e-05	2.03164e-05	0.000415432	0.000147294	0.00136487	0.00110665	0.000474736	0.00553324	0.00344184	3.68883e-05	1.58245e-05	0.000184441	0.000114728
349	2,3,4,6-Tetrachlorophenol	58-90-2	Wood	Chlorophenols	0.3	14.4	2.16	0.6001	1.29622	20	1.01	4	0.0124671	0.0123436	Wang Z 2019, 4 square wood chips in a line	231.89	8.7529e-09	4.24318	30	7.12391	0.00545149	0.00123906	0.00122679	112.482	0.00490208	0.00111418	0.00110315	0.00176253	0.000430977	0.00881265	0.00312458	5.8751e-05	1.43659e-05	0.000293755	0.000104153	0.00136487	0.00110665	0.000474736	0.00553324	0.00344184	3.68883e-05	1.58245e-05	0.000184441	0.000114728
350	2,3,4,6-Tetrachlorophenol	58-90-2	Wood	Chlorophenols	0.3	14.4	2.16	0.6001	1.29622	20	1.01	6	0.0090315	0.00894208	Wang Z 2019, 4 square wood chips in a line	231.89	8.7529e-09	4.24318	30	7.12391	0.00667669	0.00101169	0.00100167	112.482	0.00523091	0.000792615	0.000784767	0.0014391	0.000351891	0.0071955	0.00255121	4.797e-05	1.17297e-05	0.00023985	8.50403e-05	0.00136487	0.00110665	0.000474736	0.00553324	0.00344184	3.68883e-05	1.58245e-05	0.000184441	0.000114728
351	2,3,4,6-Tetrachlorophenol	58-90-2	Wood	Chlorophenols	0.3	14.4	2.16	0.6001	1.29622	20	1.01	8	0.00807885	0.00799886	Wang Z 2019, 4 square wood chips in a line	231.89	8.7529e-09	4.24318	30	7.12391	0.00770957	0.000876146	0.000867472	112.482	0.00555538	0.000631335	0.000625084	0.0012463	0.000304747	0.00623148	0.00220941	4.15432e-05	1.01582e-05	0.000207716	7.36471e-05	0.00136487	0.00110665	0.000474736	0.00553324	0.00344184	3.68883e-05	1.58245e-05	0.000184441	0.000114728
352	2,3,4,6-Tetrachlorophenol	58-90-2	Wood	Chlorophenols	0.3	14.4	2.16	0.6001	1.29622	20	1.01	10	0.00808335	0.00800331	Wang Z 2019, 4 square wood chips in a line	231.89	8.7529e-09	4.24318	30	7.12391	0.00861957	0.000783649	0.00077589	112.482	0.00587554	0.000534176	0.000528887	0.00111472	0.000272574	0.00557361	0.00197616	3.71574e-05	9.08579e-06	0.000185787	6.5872e-05	0.00136487	0.00110665	0.000474736	0.00553324	0.00344184	3.68883e-05	1.58245e-05	0.000184441	0.000114728
353	2,3,4,6-Tetrachlorophenol	58-90-2	Wood	Chlorophenols	0.3	14.4	2.16	0.6001	1.29622	20	1.01	20	0.00514436	0.00509342	Wang Z 2019, 4 square wood chips in a line	231.89	8.7529e-09	4.24318	30	7.12391	0.0121899	0.000554124	0.000548637	112.482	0.0074138	0.000337014	0.000333677	0.000788227	0.000192739	0.00394114	0.00139736	2.62742e-05	6.42462e-06	0.000131371	4.65785e-05	0.00136487	0.00110665	0.000474736	0.00553324	0.00344184	3.68883e-05	1.58245e-05	0.000184441	0.000114728
354	2,3,4,6-Tetrachlorophenol	58-90-2	Wood	Chlorophenols	0.3	14.4	2.16	0.6001	1.29622	20	1.01	60	0.00314302	0.0031119	Wang Z 2019, 4 square wood chips in a line	231.89	8.7529e-09	4.24318	30	7.12391	0.0211135	0.000319923	0.000316756	112.482	0.0126372	0.000191485	0.000189589	0.000455083	0.000111278	0.00227542	0.000806763	1.51694e-05	3.70926e-06	7.58472e-05	2.68921e-05	0.00136487	0.00110665	0.000474736	0.00553324	0.00344184	3.68883e-05	1.58245e-05	0.000184441	0.000114728
355	2,3,4,6-Tetrachlorophenol	58-90-2	Wood	Chlorophenols	0.3	14.4	2.16	0.6001	1.29622	20	1.01	120	0.00187006	0.00185155	Wang Z 2019, 4 square wood chips in a line	231.89	8.7529e-09	4.24318	30	7.12391	0.0298591	0.00022622	0.00022398	112.482	0.0182799	0.000138494	0.000137122	0.000321792	7.86852e-05	0.00160896	0.000570468	1.07264e-05	2.62284e-06	5.36321e-05	1.90156e-05	0.00136487	0.00110665	0.000474736	0.00553324	0.00344184	3.68883e-05	1.58245e-05	0.000184441	0.000114728
356	2,3,4,6-Tetrachlorophenol	58-90-2	Wood	Chlorophenols	0.3	14.4	2.16	0.6001	1.29622	20	1.01	240	0.00106705	0.00105649	Wang Z 2019, 4 square wood chips in a line	231.89	8.7529e-09	4.24318	30	7.12391	0.0422271	0.000159962	0.000158378	112.482	0.0246513	9.33824e-05	9.24578e-05	0.000227542	5.56389e-05	0.00113771	0.000403382	7.58472e-06	1.85463e-06	3.79236e-05	1.34461e-05	0.00136487	0.00110665	0.000474736	0.00553324	0.00344184	3.68883e-05	1.58245e-05	0.000184441	0.000114728
357	2,3,4,6-Tetrachlorophenol	58-90-2	Wood	Chlorophenols	0.3	14.4	2.16	0.6001	1.29622	20	1.01	360	0.000801884	0.000793944	Wang Z 2019, 4 square wood chips in a line	231.89	8.7529e-09	4.24318	30	7.12391	0.0517174	0.000130608	0.000129315	112.482	0.0276075	6.97207e-05	6.90304e-05	0.000185787	4.54289e-05	0.000928935	0.00032936	6.1929e-06	1.5143e-06	3.09645e-05	1.09787e-05	0.00136487	0.00110665	0.000474736	0.00553324	0.00344184	3.68883e-05	1.58245e-05	0.000184441	0.000114728
358	2,3,4,6-Tetrachlorophenol	58-90-2	Wood	Chlorophenols	0.3	14.4	2.16	0.6001	1.29622	20	1.01	480	0.000698179	0.000691266	Wang Z 2019, 4 square wood chips in a line	231.89	8.7529e-09	4.24318	30	7.12391	0.0550324	0.000104235	0.000103203	112.482	0.0290431	5.50095e-05	5.44649e-05	0.000148272	3.62556e-05	0.000741358	0.000262853	4.94239e-06	1.20852e-06	2.47119e-05	8.76178e-06	0.00136487	0.00110665	0.000474736	0.00553324	0.00344184	3.68883e-05	1.58245e-05	0.000184441	0.000114728
359	2,3,4,6-Tetrachlorophenol	58-90-2	Wood	Chlorophenols	0.3	14.4	2.16	0.6001	1.29622	20	1.01	960	0.000386033	0.000382211	Wang Z 2019, 4 square wood chips in a line	231.89	8.7529e-09	4.24318	30	7.12391	0.0669482	6.34021e-05	6.27744e-05	112.482	0.030818	2.91856e-05	2.88967e-05	9.01879e-05	2.20529e-05	0.00045094	0.000159884	3.00626e-06	7.35097e-07	1.50313e-05	5.32945e-06	0.00136487	0.00110665	0.000474736	0.00553324	0.00344184	3.68883e-05	1.58245e-05	0.000184441	0.000114728
360	2,3,4,6-Tetrachlorophenol	58-90-2	Wood	Chlorophenols	0.3	14.4	2.16	0.6001	1.29622	20	1.01	1440	0.000233789	0.000231474	Wang Z 2019, 4 square wood chips in a line	231.89	8.7529e-09	4.24318	30	7.12391	0.0783523	4.94681e-05	4.89784e-05	112.482	0.0316226	1.99651e-05	1.97674e-05	7.03672e-05	1.72063e-05	0.000351836	0.000124746	2.34557e-06	5.73544e-07	1.17279e-05	4.15819e-06	0.00136487	0.00110665	0.000474736	0.00553324	0.00344184	3.68883e-05	1.58245e-05	0.000184441	0.000114728
361	2,3,4,6-Tetrachlorophenol	58-90-2	Wood	Chlorophenols	0.3	14.4	2.16	0.6001	1.29622	20	1.01	2880	0.000101204	0.000100202	Wang Z 2019, 4 square wood chips in a line	231.89	8.7529e-09	4.24318	30	7.12391	0.109716	3.4635e-05	3.42921e-05	112.482	0.0335441	1.05891e-05	1.04843e-05	4.92675e-05	1.2047e-05	0.000246337	8.73405e-05	1.64225e-06	4.01565e-07	8.21124e-06	2.91135e-06	0.00136487	0.00110665	0.000474736	0.00553324	0.00344184	3.68883e-05	1.58245e-05	0.000184441	0.000114728
362	Lindane	58-89-9	Wood	Chlorophenols	0.3	14.4	2.16	0.6001	1.29622	20	0.93	2	0.00544591	0.00585581	Wang Z 2019, 4 square wood chips in a line	290.83	4.97947e-09	3.66038	0.575914	2.57952	0.00290748	0.00121698	0.00130858	29.5141	0.00290748	0.00121698	0.00130858	0.00173113	0.000423298	0.00865563	0.00306891	0.00300588	0.000735002	0.0150294	0.00532876	0.0009076	0.000735892	0.000315687	0.00367946	0.00228873	0.00127778	0.000548149	0.0063889	0.00397408
363	Lindane	58-89-9	Wood	Chlorophenols	0.3	14.4	2.16	0.6001	1.29622	20	0.93	4	0.00443324	0.00476692	Wang Z 2019, 4 square wood chips in a line	290.83	4.97947e-09	3.66038	0.575914	2.57952	0.00411179	0.000860536	0.000925307	29.5141	0.00411179	0.000860536	0.000925307	0.00122409	0.000299317	0.00612045	0.00217005	0.00212548	0.000519725	0.0106274	0.00376801	0.0009076	0.000735892	0.000315687	0.00367946	0.00228873	0.00127778	0.000548149	0.0063889	0.00397408
364	Lindane	58-89-9	Wood	Chlorophenols	0.3	14.4	2.16	0.6001	1.29622	20	0.93	6	0.00313552	0.00337153	Wang Z 2019, 4 square wood chips in a line	290.83	4.97947e-09	3.66038	0.575914	2.57952	0.0050359	0.000702625	0.00075551	29.5141	0.0050359	0.000702625	0.00075551	0.000999466	0.000244391	0.00499733	0.00177184	0.00173544	0.000424354	0.00867722	0.00307656	0.0009076	0.000735892	0.000315687	0.00367946	0.00228873	0.00127778	0.000548149	0.0063889	0.00397408
365	Lindane	58-89-9	Wood	Chlorophenols	0.3	14.4	2.16	0.6001	1.29622	20	0.93	8	0.00279046	0.0030005	Wang Z 2019, 4 square wood chips in a line	290.83	4.97947e-09	3.66038	0.575914	2.57952	0.00581495	0.000608491	0.000654291	29.5141	0.00581495	0.000608491	0.000654291	0.000865563	0.000211649	0.00432782	0.00153446	0.00150294	0.000367501	0.00751469	0.00266438	0.0009076	0.000735892	0.000315687	0.00367946	0.00228873	0.00127778	0.000548149	0.0063889	0.00397408
366	Lindane	58-89-9	Wood	Chlorophenols	0.3	14.4	2.16	0.6001	1.29622	20	0.93	10	0.00251142	0.00270045	Wang Z 2019, 4 square wood chips in a line	290.83	4.97947e-09	3.66038	0.575914	2.57952	0.00650131	0.000544251	0.000585216	29.5141	0.00650131	0.000544251	0.000585216	0.000774183	0.000189305	0.00387092	0.00137246	0.00134427	0.000328703	0.00672134	0.0023831	0.0009076	0.000735892	0.000315687	0.00367946	0.00228873	0.00127778	0.000548149	0.0063889	0.00397408
367	Lindane	58-89-9	Wood	Chlorophenols	0.3	14.4	2.16	0.6001	1.29622	20	0.93	20	0.00195783	0.00210519	Wang Z 2019, 4 square wood chips in a line	290.83	4.97947e-09	3.66038	0.575914	2.57952	0.00919425	0.000384843	0.00041381	29.5141	0.00919425	0.000384843	0.00041381	0.00054743	0.000133859	0.00273715	0.000970475	0.000950541	0.000232428	0.00475271	0.0016851	0.0009076	0.000735892	0.000315687	0.00367946	0.00228873	0.00127778	0.000548149	0.0063889	0.00397408
368	Lindane	58-89-9	Wood	Chlorophenols	0.3	14.4	2.16	0.6001	1.29622	20	0.93	60	0.00102767	0.00110502	Wang Z 2019, 4 square wood chips in a line	290.83	4.97947e-09	3.66038	0.575914	2.57952	0.0159249	0.000222189	0.000238913	29.5141	0.0159249	0.000222189	0.000238913	0.000316059	7.72833e-05	0.00158029	0.000560304	0.000548795	0.000134192	0.00274398	0.000972895	0.0009076	0.000735892	0.000315687	0.00367946	0.00228873	0.00127778	0.000548149	0.0063889	0.00397408
369	Lindane	58-89-9	Wood	Chlorophenols	0.3	14.4	2.16	0.6001	1.29622	20	0.93	120	0.000568595	0.000611392	Wang Z 2019, 4 square wood chips in a line	290.83	4.97947e-09	3.66038	0.575914	2.57952	0.0225212	0.000157112	0.000168937	29.5141	0.0187328	0.000130683	0.000140519	0.000223487	5.46475e-05	0.00111744	0.000396195	0.000388057	9.48884e-05	0.00194028	0.000687941	0.0009076	0.000735892	0.000315687	0.00367946	0.00228873	0.00127778	0.000548149	0.0063889	0.00397408
370	Lindane	58-89-9	Wood	Chlorophenols	0.3	14.4	2.16	0.6001	1.29622	20	0.93	240	0.000281297	0.00030247	Wang Z 2019, 4 square wood chips in a line	290.83	4.97947e-09	3.66038	0.575914	2.57952	0.0318498	0.000111095	0.000119457	29.5141	0.0221152	7.71395e-05	8.29457e-05	0.000158029	3.86416e-05	0.000790147	0.000280152	0.000274398	6.70962e-05	0.00137199	0.000486447	0.0009076	0.000735892	0.000315687	0.00367946	0.00228873	0.00127778	0.000548149	0.0063889	0.00397408
371	Lindane	58-89-9	Wood	Chlorophenols	0.3	14.4	2.16	0.6001	1.29622	20	0.93	360	0.000198033	0.000212939	Wang Z 2019, 4 square wood chips in a line	290.83	4.97947e-09	3.66038	0.575914	2.57952	0.0390079	9.07085e-05	9.7536e-05	29.5141	0.0253646	5.89826e-05	6.34222e-05	0.000129031	3.15508e-05	0.000645153	0.000228743	0.000224045	5.47838e-05	0.00112022	0.000397183	0.0009076	0.000735892	0.000315687	0.00367946	0.00228873	0.00127778	0.000548149	0.0063889	0.00397408
372	Lindane	58-89-9	Wood	Chlorophenols	0.3	14.4	2.16	0.6001	1.29622	20	0.93	480	0.000163527	0.000175836	Wang Z 2019, 4 square wood chips in a line	290.83	4.97947e-09	3.66038	0.575914	2.57952	0.0450424	7.85558e-05	8.44686e-05	29.5141	0.0284865	4.96817e-05	5.34212e-05	0.000111744	2.73238e-05	0.000558719	0.000198097	0.000194028	4.74442e-05	0.000970142	0.00034397	0.0009076	0.000735892	0.000315687	0.00367946	0.00228873	0.00127778	0.000548149	0.0063889	0.00397408
373	Lindane	58-89-9	Wood	Chlorophenols	0.3	14.4	2.16	0.6001	1.29622	20	0.93	960	7.30434e-05	7.85413e-05	Wang Z 2019, 4 square wood chips in a line	290.83	4.97947e-09	3.66038	0.575914	2.57952	0.0636996	5.55474e-05	5.97283e-05	29.5141	0.0397982	3.47048e-05	3.7317e-05	7.90147e-05	1.93208e-05	0.000395074	0.000140076	0.000137199	3.35481e-05	0.000685994	0.000243224	0.0009076	0.000735892	0.000315687	0.00367946	0.00228873	0.00127778	0.000548149	0.0063889	0.00397408
374	Lindane	58-89-9	Wood	Chlorophenols	0.3	14.4	2.16	0.6001	1.29622	20	0.93	1440	5.23212e-05	5.62594e-05	Wang Z 2019, 4 square wood chips in a line	290.83	4.97947e-09	3.66038	0.575914	2.57952	0.0780158	4.53542e-05	4.8768e-05	29.5141	0.0494445	2.87444e-05	3.09079e-05	6.45153e-05	1.57754e-05	0.000322576	0.000114372	0.000112022	2.73919e-05	0.000560112	0.000198591	0.0009076	0.000735892	0.000315687	0.00367946	0.00228873	0.00127778	0.000548149	0.0063889	0.00397408
375	Lindane	58-89-9	Wood	Chlorophenols	0.3	14.4	2.16	0.6001	1.29622	20	0.93	2880	2.29726e-05	2.47017e-05	Wang Z 2019, 4 square wood chips in a line	290.83	4.97947e-09	3.66038	0.575914	2.57952	0.110331	3.20703e-05	3.44842e-05	29.5141	0.0707301	2.05594e-05	2.21068e-05	4.56192e-05	1.11549e-05	0.000228096	8.08729e-05	7.92118e-05	1.9369e-05	0.000396059	0.000140425	0.0009076	0.000735892	0.000315687	0.00367946	0.00228873	0.00127778	0.000548149	0.0063889	0.00397408
376	Pentachlorophenol	87-86-5	Wood	Chlorophenols	0.3	14.4	2.16	0.6001	1.29622	20	1.23	2	0.0173279	0.0140877	Wang Z 2019, 4 square wood chips in a line	266.34	6.19914e-09	5.02252	5	27.7127	0.00324407	0.00179589	0.00146007	673.106	0.00191139	0.00105813	0.000860268	0.00255461	0.000624658	0.0127731	0.00452877	0.000510922	0.000124932	0.00255461	0.000905754	0.0011482	0.000930973	0.000399374	0.00465486	0.00289546	0.000186195	7.98748e-05	0.000930973	0.000579092
377	Pentachlorophenol	87-86-5	Wood	Chlorophenols	0.3	14.4	2.16	0.6001	1.29622	20	1.23	4	0.011882	0.00966015	Wang Z 2019, 4 square wood chips in a line	266.34	6.19914e-09	5.02252	5	27.7127	0.00458781	0.00126989	0.00103243	673.106	0.00276229	0.000764592	0.000621619	0.00180638	0.0004417	0.00903191	0.00320232	0.000361277	8.834e-05	0.00180638	0.000640465	0.0011482	0.000930973	0.000399374	0.00465486	0.00289546	0.000186195	7.98748e-05	0.000930973	0.000579092
378	Pentachlorophenol	87-86-5	Wood	Chlorophenols	0.3	14.4	2.16	0.6001	1.29622	20	1.23	6	0.00846141	0.0068792	Wang Z 2019, 4 square wood chips in a line	266.34	6.19914e-09	5.02252	5	27.7127	0.00561889	0.00103686	0.000842974	673.106	0.00338582	0.000624788	0.000507957	0.00147491	0.000360646	0.00737453	0.00261469	0.000294981	7.21293e-05	0.00147491	0.000522937	0.0011482	0.000930973	0.000399374	0.00465486	0.00289546	0.000186195	7.98748e-05	0.000930973	0.000579092
379	Pentachlorophenol	87-86-5	Wood	Chlorophenols	0.3	14.4	2.16	0.6001	1.29622	20	1.23	8	0.00733622	0.00596441	Wang Z 2019, 4 square wood chips in a line	266.34	6.19914e-09	5.02252	5	27.7127	0.00648814	0.000897946	0.000730037	673.106	0.00384325	0.000531898	0.000432438	0.00127731	0.000312329	0.00638653	0.00226439	0.000255461	6.24658e-05	0.00127731	0.000452877	0.0011482	0.000930973	0.000399374	0.00465486	0.00289546	0.000186195	7.98748e-05	0.000930973	0.000579092
380	Pentachlorophenol	87-86-5	Wood	Chlorophenols	0.3	14.4	2.16	0.6001	1.29622	20	1.23	10	0.00708418	0.0057595	Wang Z 2019, 4 square wood chips in a line	266.34	6.19914e-09	5.02252	5	27.7127	0.00725396	0.000803147	0.000652965	673.106	0.00417935	0.000462731	0.000376204	0.00114246	0.000279356	0.00571228	0.00202533	0.000228491	5.58711e-05	0.00114246	0.000405066	0.0011482	0.000930973	0.000399374	0.00465486	0.00289546	0.000186195	7.98748e-05	0.000930973	0.000579092
381	Pentachlorophenol	87-86-5	Wood	Chlorophenols	0.3	14.4	2.16	0.6001	1.29622	20	1.23	20	0.00448275	0.00364451	Wang Z 2019, 4 square wood chips in a line	266.34	6.19914e-09	5.02252	5	27.7127	0.0102586	0.000567911	0.000461716	673.106	0.00492136	0.000272443	0.000221498	0.000807839	0.000197534	0.0040392	0.00143212	0.000161568	3.95068e-05	0.000807839	0.000286425	0.0011482	0.000930973	0.000399374	0.00465486	0.00289546	0.000186195	7.98748e-05	0.000930973	0.000579092
382	Pentachlorophenol	87-86-5	Wood	Chlorophenols	0.3	14.4	2.16	0.6001	1.29622	20	1.23	60	0.00236739	0.00192471	Wang Z 2019, 4 square wood chips in a line	266.34	6.19914e-09	5.02252	5	27.7127	0.0177685	0.000327883	0.000266572	673.106	0.00524479	9.67825e-05	7.8685e-05	0.000466406	0.000114046	0.00233203	0.000826837	9.32812e-05	2.28093e-05	0.000466406	0.000165367	0.0011482	0.000930973	0.000399374	0.00465486	0.00289546	0.000186195	7.98748e-05	0.000930973	0.000579092
383	Pentachlorophenol	87-86-5	Wood	Chlorophenols	0.3	14.4	2.16	0.6001	1.29622	20	1.23	120	0.00134722	0.0010953	Wang Z 2019, 4 square wood chips in a line	266.34	6.19914e-09	5.02252	5	27.7127	0.0203113	0.000187403	0.00015236	673.106	0.00543238	5.0122e-05	4.07496e-05	0.000266577	6.51838e-05	0.00133288	0.000472582	5.33153e-05	1.30368e-05	0.000266577	9.45165e-05	0.0011482	0.000930973	0.000399374	0.00465486	0.00289546	0.000186195	7.98748e-05	0.000930973	0.000579092
384	Pentachlorophenol	87-86-5	Wood	Chlorophenols	0.3	14.4	2.16	0.6001	1.29622	20	1.23	240	0.000702492	0.000571132	Wang Z 2019, 4 square wood chips in a line	266.34	6.19914e-09	5.02252	5	27.7127	0.0243037	0.00011212	9.11541e-05	673.106	0.00574315	2.64947e-05	2.15404e-05	0.000159487	3.89981e-05	0.000797436	0.000282736	3.18974e-05	7.79962e-06	0.000159487	5.65472e-05	0.0011482	0.000930973	0.000399374	0.00465486	0.00289546	0.000186195	7.98748e-05	0.000930973	0.000579092
385	Pentachlorophenol	87-86-5	Wood	Chlorophenols	0.3	14.4	2.16	0.6001	1.29622	20	1.23	360	0.000513085	0.000417143	Wang Z 2019, 4 square wood chips in a line	266.34	6.19914e-09	5.02252	5	27.7127	0.02812	8.64834e-05	7.03117e-05	673.106	0.00598487	1.84065e-05	1.49647e-05	0.00012302	3.00812e-05	0.000615102	0.000218089	2.46041e-05	6.01624e-06	0.00012302	4.36177e-05	0.0011482	0.000930973	0.000399374	0.00465486	0.00289546	0.000186195	7.98748e-05	0.000930973	0.000579092
386	Pentachlorophenol	87-86-5	Wood	Chlorophenols	0.3	14.4	2.16	0.6001	1.29622	20	1.23	480	0.000447825	0.000364085	Wang Z 2019, 4 square wood chips in a line	266.34	6.19914e-09	5.02252	5	27.7127	0.0317682	7.32776e-05	5.95753e-05	673.106	0.00617288	1.42386e-05	1.15761e-05	0.000104236	2.54879e-05	0.000521178	0.000184787	2.08471e-05	5.09757e-06	0.000104236	3.69574e-05	0.0011482	0.000930973	0.000399374	0.00465486	0.00289546	0.000186195	7.98748e-05	0.000930973	0.000579092
387	Pentachlorophenol	87-86-5	Wood	Chlorophenols	0.3	14.4	2.16	0.6001	1.29622	20	1.23	960	0.00021913	0.000178155	Wang Z 2019, 4 square wood chips in a line	266.34	6.19914e-09	5.02252	5	27.7127	0.044827	5.16998e-05	4.20323e-05	673.106	0.00659015	7.60053e-06	6.17929e-06	7.35416e-05	1.79825e-05	0.000367708	0.000130373	1.47083e-05	3.59651e-06	7.35416e-05	2.60747e-05	0.0011482	0.000930973	0.000399374	0.00465486	0.00289546	0.000186195	7.98748e-05	0.000930973	0.000579092
388	Pentachlorophenol	87-86-5	Wood	Chlorophenols	0.3	14.4	2.16	0.6001	1.29622	20	1.23	1440	0.000132647	0.000107843	Wang Z 2019, 4 square wood chips in a line	266.34	6.19914e-09	5.02252	5	27.7127	0.0557463	4.28621e-05	3.48473e-05	673.106	0.00674286	5.18444e-06	4.21499e-06	6.09703e-05	1.49086e-05	0.000304851	0.000108087	1.21941e-05	2.98171e-06	6.09703e-05	2.16174e-05	0.0011482	0.000930973	0.000399374	0.00465486	0.00289546	0.000186195	7.98748e-05	0.000930973	0.000579092
389	Pentachlorophenol	87-86-5	Wood	Chlorophenols	0.3	14.4	2.16	0.6001	1.29622	20	1.23	2880	6.19166e-05	5.03387e-05	Wang Z 2019, 4 square wood chips in a line	266.34	6.19914e-09	5.02252	5	27.7127	0.0789865	3.03655e-05	2.46874e-05	673.106	0.0068267	2.62445e-06	2.1337e-06	4.31942e-05	1.05619e-05	0.000215971	7.65738e-05	8.63883e-06	2.11238e-06	4.31942e-05	1.53148e-05	0.0011482	0.000930973	0.000399374	0.00465486	0.00289546	0.000186195	7.98748e-05	0.000930973	0.000579092
390	Benzyl alcohol	100-51-6	PVC	Fragrances	0.3	10	1.5	1.3	1.95	100	3.9	60	0.137	0.0351282	Masuck:2011	108.14	9.36233e-10	1.2	100	0.14837	0.00690521	0.000875236	0.000224419	0.697182	0.00690521	0.000875236	0.000224419	0.000709651	0.00030443	0.00354825	0.00220712	7.09651e-06	3.0443e-06	3.54825e-05	2.20712e-05	0.00140979	0.00114307	0.00049036	0.00571535	0.00355511	1.14307e-05	4.9036e-06	5.71535e-05	3.55511e-05
391	Benzyl benzoate	120-51-4	PVC	Fragrances	0.3	10	1.5	1.3	1.95	100	16135	60	2.68	0.000166099	Masuck:2011	212.24	1.74596e-10	3.85	12.359	11.294	0.00298196	1.5637	9.69138e-05	191.138	0.00298196	1.5637	9.69138e-05	1.26787	0.543897	6.33934	3.94325	0.102587	0.0440082	0.512934	0.31906	0.64269	0.5211	0.223544	2.6055	1.6207	0.0421636	0.0180876	0.210818	0.131135
392	Coumarin	91-64-5	PVC	Fragrances	0.3	10	1.5	1.3	1.95	100	130	60	0.94	0.00723077	Masuck:2011	146.14	4.42239e-10	1.53	16.2116	0.254476	0.00474584	0.0200512	0.00015424	1.40264	0.00474584	0.0200512	0.00015424	0.0162577	0.00697433	0.0812886	0.0505639	0.00100285	0.000430207	0.00501423	0.003119	0.0199935	0.016211	0.00695427	0.0810549	0.0504185	0.000999963	0.00042897	0.00499981	0.00311003
393	Benzyl benzoate	120-51-4	PVC	Fragrances	0.3	10	1.5	1.3	1.95	100	9500	60	1.81	0.000190526	Masuck:2011	212.24	1.74596e-10	3.85	12.359	11.294	0.00298196	0.920681	9.69138e-05	191.138	0.00298196	0.920681	9.69138e-05	0.746498	0.320237	3.73249	2.32172	0.0604012	0.0259113	0.302006	0.187857	0.393889	0.31937	0.137005	1.59685	0.993286	0.0258411	0.0110854	0.129205	0.0803695
394	Linalool	78-70-6	PVC	Fragrances	0.3	10	1.5	1.3	1.95	100	9.6	60	0.014	0.00145833	Masuck:2011	154.25	3.86578e-10	3.05	18.793	3.05384	0.00443714	0.00138439	0.000144207	35.1032	0.00443714	0.00138439	0.000144207	0.00112248	0.000481527	0.00561239	0.00349107	5.97285e-05	2.56226e-05	0.000298642	0.000185764	0.0013306	0.00107886	0.000462817	0.00539432	0.00335542	5.74077e-05	2.46271e-05	0.000287038	0.000178546
395	Citral	5392-40-5	PVC	Fragrances	0.3	10	1.5	1.3	1.95	100	53.5	60	0.032	0.000598131	Masuck:2011	152.23	3.9948e-10	3.07	21.2899	3.15534	0.00451058	0.00784278	0.000146594	36.6224	0.00451058	0.00784278	0.000146594	0.00635901	0.00272792	0.031795	0.0197774	0.000298686	0.000128132	0.00149343	0.000928957	0.00665021	0.00539206	0.00231312	0.0269603	0.0167701	0.000253268	0.000108648	0.00126634	0.0007877
396	Benzyl alcohol	100-51-6	PVC	Fragrances	0.3	10	1.5	1.3	1.95	100	1150	60	1	0.000869565	Masuck:2011	108.14	9.36233e-10	1.2	100	0.14837	0.00690521	0.258082	0.000224419	0.697182	0.00690521	0.258082	0.000224419	0.209256	0.0897678	1.04628	0.650816	0.00209256	0.000897678	0.0104628	0.00650816	0.27027	0.219138	0.0940069	1.09569	0.68155	0.00219138	0.000940069	0.0109569	0.0068155
397	Benzyl benzoate	120-51-4	PVC	Fragrances	0.3	10	1.5	1.3	1.95	100	298	60	0.034	0.000114094	Masuck:2011	212.24	1.74596e-10	3.85	12.359	11.294	0.00298196	0.0288803	9.69138e-05	191.138	0.00298196	0.0288803	9.69138e-05	0.0234165	0.0100453	0.117082	0.0728286	0.00189469	0.000812795	0.00947346	0.00589276	0.0160585	0.0130204	0.00558557	0.065102	0.0404953	0.00105352	0.000451944	0.00526758	0.00327659
398	Benzyl benzoate	120-51-4	PVC	Fragrances	0.3	10	1.5	1.3	1.95	100	1093	60	0.064	5.85544e-05	Masuck:2011	212.24	1.74596e-10	3.85	12.359	11.294	0.00298196	0.105927	9.69138e-05	191.138	0.00298196	0.105927	9.69138e-05	0.0858866	0.0368441	0.429433	0.26712	0.00694932	0.00298116	0.0347466	0.0216134	0.0533796	0.0432807	0.0185668	0.216404	0.134609	0.00350196	0.00150229	0.0175098	0.0108916
399	2,2,4-trimethyl-1,3 pentanediol diisobutyrate	6846-50-0	PVC	Phthalates and alternative plasticizers	0.3	10	1.5	1.3	1.95	100	50000	60	4.25	8.5e-05	Kirchnawy:2020	312.4	6.66658e-11	4.77744	16.3612	51.4433	0.00184262	2.99426	5.98853e-05	1363.3	0.00184262	2.99426	5.98853e-05	2.42778	1.04148	12.1389	7.55075	0.148386	0.0636556	0.741932	0.461503	0.802216	0.650445	0.279032	3.25223	2.02298	0.0397553	0.0170545	0.198777	0.123645
400	1,2-Cyclohexane dicarboxylic acid diisononyl ester	474919-59-0	PVC	Phthalates and alternative plasticizers	0.3	10	1.5	1.3	1.95	100	177000	60	1.11667	6.30885e-06	Kirchnawy:2020	390.6	3.82175e-11	9.82	1.06761	195680	0.000156119	0.898073	5.07386e-06	5.93945e+07	5.61219e-07	0.00322841	1.82396e-08	0.728167	0.312373	3.64083	2.2647	0.682054	0.292591	3.41027	2.12129	0.876729	0.710861	0.304949	3.55431	2.21088	0.665844	0.285637	3.32922	2.07087
401	acetyl tributyl citrate	77-90-7	PVC	Phthalates and alternative plasticizers	0.3	10	1.5	1.3	1.95	100	146000	60	8.76667	6.00457e-05	Kirchnawy:2020	286.41	8.27667e-11	2.49153	40.0488	1.22555	0.00205311	9.74202	6.67262e-05	10.7536	0.00205311	9.74202	6.67262e-05	7.89894	3.38853	39.4947	24.5668	0.197233	0.08461	0.986164	0.613422	3.43287	2.78341	1.19404	13.9171	8.65681	0.0695005	0.0298147	0.347502	0.216157
402	2,2,4-trimethyl-1,3 pentanediol diisobutyrate	6846-50-0	PVC	Phthalates and alternative plasticizers	0.3	10	1.5	1.3	1.95	100	50000	60	1.76667	3.53333e-05	Kirchnawy:2020	312.4	6.66658e-11	4.77744	16.3612	51.4433	0.00184262	2.99426	5.98853e-05	1363.3	0.00184262	2.99426	5.98853e-05	2.42778	1.04148	12.1389	7.55075	0.148386	0.0636556	0.741932	0.461503	0.802216	0.650445	0.279032	3.25223	2.02298	0.0397553	0.0170545	0.198777	0.123645
403	di(2-ethylhexyl) terephthalate	6422-86-2	PVC	Phthalates and alternative plasticizers	0.3	10	1.5	1.3	1.95	100	140000	60	0.1	7.14286e-07	Kirchnawy:2020	278.34	8.88731e-11	7.69707	67.7157	6085.08	0.00125538	5.71196	4.07997e-05	661684	5.0374e-05	0.229201	1.63715e-06	4.63132	1.98677	23.1566	14.4041	0.0683935	0.0293398	0.341968	0.212714	1.73175	1.40412	0.602347	7.02059	4.36701	0.0207355	0.00889523	0.103678	0.0644904
404	di(2-ethylhexyl) terephthalate	6422-86-2	PVC	Phthalates and alternative plasticizers	0.3	10	1.5	1.3	1.95	100	202000	60	0.116667	5.77558e-07	Kirchnawy:2020	278.34	8.88731e-11	7.69707	67.7157	6085.08	0.00125538	8.24154	4.07997e-05	661684	5.0374e-05	0.330705	1.63715e-06	6.68233	2.86662	33.4116	20.783	0.0986821	0.0423332	0.493411	0.306916	2.43026	1.97048	0.845307	9.85239	6.12847	0.0290993	0.0124832	0.145496	0.090503
405	di(2-ethylhexyl) terephthalate	6422-86-2	PVC	Phthalates and alternative plasticizers	0.3	10	1.5	1.3	1.95	100	232000	60	0.2	8.62069e-07	Kirchnawy:2020	278.34	8.88731e-11	7.69707	67.7157	6085.08	0.00125538	9.46553	4.07997e-05	661684	5.0374e-05	0.37982	1.63715e-06	7.67475	3.29236	38.3738	23.8696	0.113338	0.0486203	0.566689	0.352497	2.76207	2.23952	0.960722	11.1976	6.96523	0.0330724	0.0141876	0.165362	0.10286
406	di(2-ethylhexyl) terephthalate	6422-86-2	PVC	Phthalates and alternative plasticizers	0.3	10	1.5	1.3	1.95	100	226000	60	0.25	1.10619e-06	Kirchnawy:2020	286.41	8.27667e-11	7.69707	67.7157	6085.08	0.00121468	8.92182	3.94771e-05	661684	5.0374e-05	0.369997	1.63715e-06	7.23391	3.10324	36.1695	22.4985	0.106828	0.0458275	0.534138	0.332249	2.56011	2.07576	0.890471	10.3788	6.45592	0.0306541	0.0131501	0.15327	0.0953386
407	di(2-ethylhexyl) terephthalate	6422-86-2	PVC	Phthalates and alternative plasticizers	0.3	10	1.5	1.3	1.95	100	214000	60	0.25	1.16822e-06	Kirchnawy:2020	286.41	8.27667e-11	7.69707	67.7157	6085.08	0.00121468	8.44809	3.94771e-05	661684	5.0374e-05	0.350351	1.63715e-06	6.8498	2.93847	34.249	21.3039	0.101155	0.0433942	0.505777	0.314608	2.43421	1.97368	0.84668	9.8684	6.13843	0.0291466	0.0125035	0.145733	0.0906501
408	di(2-ethylhexyl) terephthalate	6422-86-2	PVC	Phthalates and alternative plasticizers	0.3	10	1.5	1.3	1.95	100	135000	60	0.05	3.7037e-07	Kirchnawy:2020	286.41	8.27667e-11	7.69707	67.7157	6085.08	0.00121468	5.3294	3.94771e-05	661684	5.0374e-05	0.221016	1.63715e-06	4.32114	1.85371	21.6057	13.4394	0.063813	0.0273748	0.319065	0.198468	1.59011	1.28928	0.553081	6.44638	4.00983	0.0190395	0.00816769	0.0951977	0.0592157
409	2,2,4-trimethyl-1,3 pentanediol diisobutyrate	6846-50-0	PVC	Phthalates and alternative plasticizers	0.3	10	1.5	1.3	1.95	100	50000	60	2.15	4.3e-05	Kirchnawy:2020	278.34	8.88731e-11	4.77744	16.3612	51.4433	0.0021275	3.45719	6.91439e-05	1363.3	0.0021275	3.45719	6.91439e-05	2.80313	1.2025	14.0156	8.71814	0.171328	0.0734971	0.856639	0.532854	0.988571	0.801544	0.343851	4.00772	2.49292	0.0489905	0.0210162	0.244953	0.152368
410	acetyl tributyl citrate	77-90-7	PVC	Phthalates and alternative plasticizers	0.3	10	1.5	1.3	1.95	100	115000	60	7.06667	6.14493e-05	Kirchnawy:2020	390.6	3.82175e-11	2.49153	40.0488	1.22555	0.00139513	5.21431	4.53419e-05	10.7536	0.00139513	5.21431	4.53419e-05	4.22782	1.81367	21.1391	13.1491	0.105567	0.0452866	0.527834	0.328328	1.57051	1.27339	0.546265	6.36694	3.96042	0.0317959	0.01364	0.158979	0.0988898
411	Bis(2-ethylhexyl) phthalate	117-81-7	PVC	Phthalates and alternative plasticizers	0.3	10	1.5	1.3	1.95	100	147000	60	0.633333	4.30839e-06	Kirchnawy:2020	418.6	3.21645e-11	7.65845	20	5712.76	0.000877795	4.19366	2.85283e-05	609706	5.46664e-05	0.261169	1.77666e-06	3.40027	1.45867	17.0013	10.5753	0.170013	0.0729333	0.850067	0.528766	0.870246	0.705605	0.302694	3.52802	2.19453	0.0352802	0.0151347	0.176401	0.109727
412	Diisononyl phthalate	28553-12-0	PVC	Phthalates and alternative plasticizers	0.3	10	1.5	1.3	1.95	100	38000	60	0.1	2.63158e-06	Kirchnawy:2020	418.6	3.21645e-11	9.37	35.0069	93766.2	0.000281514	0.34767	9.14922e-06	2.28953e+07	1.4559e-06	0.00179804	4.73168e-08	0.281895	0.120929	1.40947	0.876733	0.00805255	0.00345443	0.0402628	0.0250446	0.19817	0.160679	0.0689288	0.803393	0.499734	0.00458991	0.00196901	0.0229496	0.0142753
413	di(2-ethylhexyl) terephthalate	6422-86-2	PVC	Phthalates and alternative plasticizers	0.3	10	1.5	1.3	1.95	100	330000	60	0.266667	8.08081e-07	Kirchnawy:2020	286.41	8.27667e-11	7.69707	67.7157	6085.08	0.00121468	13.0274	3.94771e-05	661684	5.0374e-05	0.540261	1.63715e-06	10.5628	4.53128	52.8139	32.8518	0.155987	0.0669163	0.779936	0.485143	3.63258	2.94534	1.26351	14.7267	9.16042	0.0434956	0.018659	0.217478	0.135278
414	di(2-ethylhexyl) terephthalate	6422-86-2	PVC	Phthalates and alternative plasticizers	0.3	10	1.5	1.3	1.95	100	22000	60	0.0666667	3.0303e-06	Kirchnawy:2020	286.41	8.27667e-11	7.69707	67.7157	6085.08	0.00121468	0.868495	3.94771e-05	661684	5.0374e-05	0.0360174	1.63715e-06	0.704185	0.302085	3.52093	2.19012	0.0103991	0.00446108	0.0519957	0.0323429	0.297284	0.241041	0.103403	1.20521	0.749674	0.00355961	0.00152702	0.017798	0.0110709
415	1,2-Cyclohexane dicarboxylic acid diisononyl ester	474919-59-0	PVC	Phthalates and alternative plasticizers	0.3	10	1.5	1.3	1.95	100	167000	60	0.9	5.38922e-06	Kirchnawy:2020	402.5	3.5465e-11	9.82	1.06761	195680	0.000154911	0.840781	5.03462e-06	5.93945e+07	5.61219e-07	0.00304601	1.82396e-08	0.681714	0.292445	3.40857	2.12023	0.638543	0.273926	3.19271	1.98596	0.786932	0.638053	0.273716	3.19027	1.98444	0.597647	0.256382	2.98823	1.85877
416	di(2-ethylhexyl) terephthalate	6422-86-2	PVC	Phthalates and alternative plasticizers	0.3	10	1.5	1.3	1.95	100	167000	60	0.1	5.98802e-07	Kirchnawy:2020	286.41	8.27667e-11	7.69707	67.7157	6085.08	0.00121468	6.59267	3.94771e-05	661684	5.0374e-05	0.273405	1.63715e-06	5.34541	2.2931	26.727	16.625	0.078939	0.0338637	0.394695	0.245512	1.93559	1.5694	0.67325	7.847	4.88106	0.0231763	0.00994231	0.115882	0.0720817
417	di(2-ethylhexyl) terephthalate	6422-86-2	PVC	Phthalates and alternative plasticizers	0.3	10	1.5	1.3	1.95	100	133000	60	0.166667	1.25313e-06	Kirchnawy:2020	286.41	8.27667e-11	7.69707	67.7157	6085.08	0.00121468	5.25045	3.94771e-05	661684	5.0374e-05	0.217741	1.63715e-06	4.25712	1.82624	21.2856	13.2403	0.0628676	0.0269693	0.314338	0.195527	1.56832	1.27161	0.545503	6.35806	3.9549	0.0187787	0.00805578	0.0938934	0.0584044
418	Isophtalate de di(2-éthylhexyle)	137-89-3	PVC	Phthalates and alternative plasticizers	0.3	10	1.5	1.3	1.95	100	5000	60	0.0166667	3.33333e-06	Kirchnawy:2020	390.56	3.82272e-11	7.67	#N/A	5821.65	0.000914256	0.148567	2.97133e-05	624808	5.33467e-05	0.00866884	1.73377e-06	0.120459	0.0516754	0.602297	0.374646	#N/A	#N/A	#N/A	#N/A	0.0432796	0.0350916	0.0150538	0.175458	0.10914	#N/A	#N/A	#N/A	#N/A
419	2,2,4-trimethyl-1,3 pentanediol diisobutyrate	6846-50-0	PVC	Phthalates and alternative plasticizers	0.3	10	1.5	1.3	1.95	100	50000	60	2.55	5.1e-05	Kirchnawy:2020	278.34	8.88731e-11	4.77744	16.3612	51.4433	0.0021275	3.45719	6.91439e-05	1363.3	0.0021275	3.45719	6.91439e-05	2.80313	1.2025	14.0156	8.71814	0.171328	0.0734971	0.856639	0.532854	0.988571	0.801544	0.343851	4.00772	2.49292	0.0489905	0.0210162	0.244953	0.152368
420	acetyl tributyl citrate	77-90-7	PVC	Phthalates and alternative plasticizers	0.3	10	1.5	1.3	1.95	100	155000	60	12.2833	7.92473e-05	Kirchnawy:2020	390.6	3.82175e-11	2.49153	40.0488	1.22555	0.00139513	7.02799	4.53419e-05	10.7536	0.00139513	7.02799	4.53419e-05	5.69837	2.44452	28.4918	17.7228	0.142286	0.0610385	0.711428	0.442529	2.06947	1.67795	0.719816	8.38975	5.21867	0.0418976	0.0179735	0.209488	0.130308
421	1,2-Cyclohexane dicarboxylic acid diisononyl ester	474919-59-0	PVC	Phthalates and alternative plasticizers	0.3	10	1.5	1.3	1.95	100	11000	60	0.166667	1.51515e-05	Kirchnawy:2020	402.5	3.5465e-11	9.82	1.06761	195680	0.000154911	0.0553808	5.03462e-06	5.93945e+07	5.61219e-07	0.000200636	1.82396e-08	0.0449033	0.0192629	0.224517	0.139656	0.0420597	0.018043	0.210299	0.130812	0.063688	0.0516389	0.0221523	0.258195	0.160605	0.0483688	0.0207495	0.241844	0.150434
422	2,2,4-trimethyl-1,3 pentanediol diisobutyrate	6846-50-0	PVC	Phthalates and alternative plasticizers	0.3	10	1.5	1.3	1.95	100	10000	60	0.65	6.5e-05	Kirchnawy:2020	278.34	8.88731e-11	4.77744	16.3612	51.4433	0.0021275	0.691439	6.91439e-05	1363.3	0.0021275	0.691439	6.91439e-05	0.560626	0.2405	2.80313	1.74363	0.0342656	0.0146994	0.171328	0.106571	0.223337	0.181084	0.0776824	0.90542	0.563197	0.0110679	0.00474796	0.0553394	0.0344227
423	acetyl tributyl citrate	77-90-7	PVC	Phthalates and alternative plasticizers	0.3	10	1.5	1.3	1.95	100	61000	60	6.65	0.000109016	Kirchnawy:2020	390.6	3.82175e-11	2.49153	40.0488	1.22555	0.00139513	2.76585	4.53419e-05	10.7536	0.00139513	2.76585	4.53419e-05	2.24258	0.962036	11.2129	6.97476	0.0559963	0.0240216	0.279981	0.174157	0.874022	0.708667	0.304008	3.54333	2.20406	0.0176951	0.00759093	0.0884754	0.0550343
424	1,2-Cyclohexane dicarboxylic acid diisononyl ester	474919-59-0	PVC	Phthalates and alternative plasticizers	0.3	10	1.5	1.3	1.95	100	190000	60	4.23333	2.22807e-05	Kirchnawy:2020	402.5	3.5465e-11	9.82	1.06761	195680	0.000154911	0.956577	5.03462e-06	5.93945e+07	5.61219e-07	0.00346553	1.82396e-08	0.775603	0.332722	3.87801	2.41224	0.726486	0.311652	3.63243	2.25948	0.886608	0.718871	0.308385	3.59436	2.23579	0.673347	0.288856	3.36673	2.09421
425	2,2,4-trimethyl-1,3 pentanediol diisobutyrate	6846-50-0	PVC	Phthalates and alternative plasticizers	0.3	10	1.5	1.3	1.95	100	10000	60	0.566667	5.66667e-05	Kirchnawy:2020	278.34	8.88731e-11	4.77744	16.3612	51.4433	0.0021275	0.691439	6.91439e-05	1363.3	0.0021275	0.691439	6.91439e-05	0.560626	0.2405	2.80313	1.74363	0.0342656	0.0146994	0.171328	0.106571	0.223337	0.181084	0.0776824	0.90542	0.563197	0.0110679	0.00474796	0.0553394	0.0344227
426	acetyl tributyl citrate	77-90-7	PVC	Phthalates and alternative plasticizers	0.3	10	1.5	1.3	1.95	100	36000	60	6.26667	0.000174074	Kirchnawy:2020	390.6	3.82175e-11	2.49153	40.0488	1.22555	0.00139513	1.63231	4.53419e-05	10.7536	0.00139513	1.63231	4.53419e-05	1.32349	0.567759	6.61746	4.11625	0.033047	0.0141767	0.165235	0.102781	0.536829	0.435267	0.186723	2.17633	1.35374	0.0108684	0.00466239	0.054342	0.0338023
427	1,2-Cyclohexane dicarboxylic acid diisononyl ester	474919-59-0	PVC	Phthalates and alternative plasticizers	0.3	10	1.5	1.3	1.95	100	142000	60	5.23333	3.68545e-05	Kirchnawy:2020	402.5	3.5465e-11	9.82	1.06761	195680	0.000154911	0.714915	5.03462e-06	5.93945e+07	5.61219e-07	0.00259002	1.82396e-08	0.579661	0.248666	2.89831	1.80283	0.542953	0.232919	2.71476	1.68866	0.677394	0.549239	0.235615	2.74619	1.70821	0.514457	0.220695	2.57228	1.60004
428	2,2,4-trimethyl-1,3 pentanediol diisobutyrate	6846-50-0	PVC	Phthalates and alternative plasticizers	0.3	10	1.5	1.3	1.95	100	10000	60	0.266667	2.66667e-05	Kirchnawy:2020	278.34	8.88731e-11	4.77744	16.3612	51.4433	0.0021275	0.691439	6.91439e-05	1363.3	0.0021275	0.691439	6.91439e-05	0.560626	0.2405	2.80313	1.74363	0.0342656	0.0146994	0.171328	0.106571	0.223337	0.181084	0.0776824	0.90542	0.563197	0.0110679	0.00474796	0.0553394	0.0344227
429	1,2-Cyclohexane dicarboxylic acid diisononyl ester	474919-59-0	PVC	Phthalates and alternative plasticizers	0.3	10	1.5	1.3	1.95	100	239000	60	6.81667	2.85216e-05	Kirchnawy:2020	402.5	3.5465e-11	9.82	1.06761	195680	0.000154911	1.20327	5.03462e-06	5.93945e+07	5.61219e-07	0.00435927	1.82396e-08	0.975627	0.41853	4.87813	3.03434	0.913843	0.392025	4.56921	2.84218	1.09605	0.888691	0.381236	4.44346	2.76396	0.832412	0.357093	4.16206	2.58892
430	Bis(2-ethylhexyl) phthalate	117-81-7	PVC	Phthalates and alternative plasticizers	0.3	14	2.1	1.3	2.73	50	339000	120	0.2765	8.15634e-07	Ozer:2012	390.6	3.82175e-11	7.65845	20	5712.76	0.00115937	6.38668	1.88398e-05	609706	1.9525e-05	0.107559	3.17282e-07	5.17839	2.22145	25.8919	16.1055	0.258919	0.111073	1.2946	0.805276	2.13527	1.7313	0.742702	8.6565	5.38459	0.086565	0.0371351	0.432825	0.26923
431	Bis(2-ethylhexyl) phthalate	117-81-7	PVC	Phthalates and alternative plasticizers	0.3	14	2.1	1.3	2.73	50	379000	120	0.552333	1.45734e-06	Ozer:2012	390.6	3.82175e-11	7.65845	20	5712.76	0.00115937	7.14027	1.88398e-05	609706	1.9525e-05	0.12025	3.17282e-07	5.7894	2.48357	28.947	18.0059	0.28947	0.124179	1.44735	0.900294	2.36714	1.91931	0.823354	9.59653	5.96932	0.0959653	0.0411677	0.479826	0.298466
432	2,6 ditertbutyl-p-cresol	128–37–0	PP	Other	0.2	10	2	0.92	1.84	50	1128.09	14400	0.00144145	1.27778e-06	Noguerol-Cal:2011	220.35	1.34846e-10	5.05	8.45147	8.41098	0.0608978	0.00877811	7.78139e-06	254.3	0.0372433	0.00536842	4.75886e-06	0.00711738	0.00305325	0.0355869	0.0221361	0.000842147	0.000361269	0.00421073	0.0026192	0.0387927	0.0314535	0.0134931	0.157268	0.097825	0.00372166	0.00159654	0.0186083	0.0115749
433	9,10-Anthracenedione,1,4-bis(butylamino)-(9CI)	17354-14-2	PP	Other	0.2	10	2	0.92	1.84	50	103.61	14400	0.000264781	2.55556e-06	Noguerol-Cal:2011	350.45	4.24572e-11	3.75	18.3156	1.00426	0.034171	0.000452392	4.36629e-06	16.1937	0.034171	0.000452392	4.36629e-06	0.000366804	0.000157354	0.00183402	0.00114081	2.00268e-05	8.59122e-06	0.000100134	6.22864e-05	0.00219438	0.00177923	0.000763264	0.00889615	0.00553366	9.71427e-05	4.16728e-05	0.000485714	0.000302128
434	Pentaerythritol tetrakis(3-(3,5-di-tert-butyl-4-hydroxyphenyl)propionate	6683–19–8	PP	Other	0.2	10	2	0.92	1.84	50	20.08	14400	0.00143684	7.15556e-06	Noguerol-Cal:2011	1177.63	2.07464e-12	11	7.62041	141041	0.000177222	4.54711e-07	2.2645e-08	7.57437e+07	3.3006e-07	8.46862e-10	4.21744e-11	3.68685e-07	1.5816e-07	1.84342e-06	1.14666e-06	4.83812e-08	2.07548e-08	2.41906e-07	1.50473e-07	2.03457e-05	1.64965e-05	7.07675e-06	8.24824e-05	5.13064e-05	2.16478e-06	9.28657e-07	1.08239e-05	6.73276e-06
435	Pentaerythritol tetrakis(3-(3,5-di-tert-butyl-4-hydroxyphenyl)propionate	6683–19–8	PP	Other	0.2	10	2	0.92	1.84	50	347.62	14400	0.000755108	2.17222e-06	Noguerol-Cal:2011	1177.63	2.07464e-12	11	7.62041	141041	0.000177222	7.87185e-06	2.2645e-08	7.57437e+07	3.3006e-07	1.46607e-08	4.21744e-11	6.38258e-06	2.73803e-06	3.19129e-05	1.98507e-05	8.37564e-07	3.59303e-07	4.18782e-06	2.60494e-06	0.000283826	0.000230129	9.87219e-05	0.00115064	0.000715734	3.0199e-05	1.29549e-05	0.000150995	9.39233e-05
436	Bis(2-ethylhexyl) phthalate	117-81-7	PVC	Phthalates and alternative plasticizers	0.3	10	2.1	1.3	2.73	50	495	30	0.0387	7.81818e-05	Choi:2014	390.6	3.82175e-11	7.65845	20	5712.76	0.000592485	0.0266885	5.39162e-05	609706	2.73348e-05	0.0012313	2.48747e-06	0.0216393	0.00928296	0.108197	0.0673014	0.00108197	0.000464148	0.00540983	0.00336507	0.00511159	0.00414453	0.00177794	0.0207226	0.0128901	0.000207226	8.88971e-05	0.00103613	0.000644504
437	Bis(2-ethylhexyl) phthalate	117-81-7	PVC	Phthalates and alternative plasticizers	0.3	10	2.1	1.3	2.73	50	261355	30	0.0085	3.25228e-08	Choi:2014	390.6	3.82175e-11	7.65845	20	5712.76	0.000592485	14.0913	5.39162e-05	609706	2.73348e-05	0.650113	2.48747e-06	11.4253	4.90131	57.1267	35.5345	0.571267	0.245065	2.85634	1.77672	1.67895	1.36131	0.583982	6.80655	4.23387	0.0680655	0.0291991	0.340327	0.211693
